# Supplementary material for: Systematic profiling of subtelomeric silencing factors in budding yeast
Source: G3 (Bethesda). 2023 Jul 11;13(10):jkad153. doi: 10.1093/g3journal/jkad153 (PMC10542202; doi:10.1093/g3journal/jkad153)
Supplement: jkad153_Supplementary_Data [file jkad153_supplementary_data.zip]

Archive with 12 entries (12 files):
- Dataset_S1_G3-2022-403752.xlsx
- Figure_S1_G3-2022-403752.pdf
- Figure_S2_G3-2022-403752.pdf
- Figure_S3_G3-2022-403752.pdf
- Figure_S4_G3-2022-403752.pdf
- Figure_S5_G3-2022-403752.pdf
- Note_S1_G3-2022-403752.pdf
- Supplemental_Material_Legends_G3-2022-403752.docx
- Table_S1_G3-2022-403752.pdf
- Table_S2_G3-2022-403752.pdf
- Table_S3_G3-2022-403752.pdf
- Table_S4_G3-2022-403752.pdf
