# Supplementary material for: Systematic profiling of subtelomeric silencing factors in budding yeast
Source: G3 (Bethesda). 2023 Jul 11;13(10):jkad153. doi: 10.1093/g3journal/jkad153 (PMC10542202; doi:10.1093/g3journal/jkad153)
Supplement: jkad153_Supplementary_Data [file jkad153_supplementary_data.zip › Dataset_S1_G3-2022-403752.xlsx]

## Sheet: COS12_Rep1
systname	commname	iLibPlate	iRow	iCol	gfp_mean_ref	gfp_std_ref	gfp_mean_mut	gfp_std_mut	pdfScore3	dataFolder	gfpDiffScore	gfpStdDiffScore	tailedScore	gfp_FWHM_ref	gfp_FWHM_mut	fracBelowmedianMut	fracAbovehiMut	nRef	nMut	annotation	Si_score
YLR418C	CDC73	22	4	11	3.69	0.691	4.63	0.582	-0.00415	COS12-screen-2	0.904	-0.107	0.391	1.3	0.902	0.0282	0.641	9652	568	Component of the Paf1p complex	1.25474
YOR123C	LEO1	19	7	10	3.72	0.663	4.45	0.577	-0.00167	COS12-screen-2	0.696	-0.0851	0.258	1.44	1.15	0.0424	0.5	10524	542	Component of the Paf1 complex	1.19624
YBR221C	PDB1	10	4	12	3.66	0.695	4.33	0.64	-0.00461	COS12-screen-1	0.636	-0.0529	0.273	1.33	0.974	0.0773	0.496	12356	427	E1 beta subunit of the pyruvate dehydrogenase (PDH) complex	1.18306
YOR205C	GEP3	20	4	11	3.63	0.625	4.17	0.465	-0.000384	COS12-screen-2	0.504	-0.161	0.0617	1.33	0.938	0.0375	0.306	7822	160	Protein required for mitochondrial ribosome small subunit biogenesis	1.14876
YDR079W	PET100	11	1	10	3.53	0.642	4.04	0.52	0.000522	COS12-screen-1	0.467	-0.122	0.0982	1.3	1.08	0.0585	0.332	9795	2241	Chaperone that facilitates the assembly of cytochrome c oxidase	1.14448
YGR062C	COX18	19	3	6	3.75	0.686	4.29	0.596	0.00374	COS12-screen-2	0.515	-0.0882	0.141	1.41	0.758	0.0762	0.365	11934	827	Protein required for membrane insertion of C-terminus of Cox2p	1.144
YLR203C	MSS51	17	4	1	3.72	0.652	4.25	0.586	0.000256	COS12-screen-2	0.496	-0.0651	0.153	1.3	1.23	0.0674	0.382	12542	519	Specific translational activator for the mitochondrial COX1 mRNA	1.14247
YNL071W	LAT1	43	6	8	3.76	0.72	4.28	0.712	-0.00471	COS12-screen-5	0.493	-0.00462	0.19	1.44	1.77	0.117	0.391	10796	580	Dihydrolipoamide acetyltransferase component (E2) of the PDC	1.1383
YEL031W	SPF1	12	6	6	3.63	0.643	4.13	0.554	-0.003	COS12-screen-1	0.462	-0.0887	0.134	1.3	0.902	0.0723	0.36	12663	595	P-type ATPase, ion transporter of the ER membrane	1.13774
YDR123C	INO2	11	4	10	3.54	0.662	4.02	0.575	-0.00287	COS12-screen-1	0.424	-0.0855	0.0998	1.23	0.577	0.0804	0.321	11854	112	Transcription factor	1.13559
YJL209W	CBP1	21	1	10	3.57	0.624	4.04	0.527	0.00118	COS12-screen-2	0.431	-0.0979	0.115	1.19	1.08	0.0792	0.337	9503	1755	Mitochondrial protein, regulator of COB mRNA stability and translation	1.13165
YJL153C	INO1	21	5	7	3.63	0.62	4.1	0.539	-0.00107	COS12-screen-2	0.423	-0.0817	0.139	1.19	1.01	0.0844	0.358	9781	1304	Inositol-3-phosphate synthase	1.12948
YPL135W	ISU1	9	6	10	3.63	0.615	4.09	0.59	-0.000543	COS12-screen-1	0.417	-0.0259	0.143	1.33	0.974	0.115	0.346	10576	2485	Conserved protein of the mitochondrial matrix	1.12672
YGR193C	PDX1	14	3	6	3.78	0.636	4.25	0.622	-0.000733	COS12-screen-2	0.446	-0.0133	0.17	1.19	1.26	0.107	0.378	11594	1009	E3-binding protein of the mitochondrial pyruvate dehydrogenase complex	1.12434
YBR037C	SCO1	42	2	9	3.63	0.706	4.08	0.582	-0.00251	COS12-screen-5	0.415	-0.122	0.0474	1.52	1.12	0.082	0.268	9529	634	Copper-binding protein of mitochondrial inner membrane	1.12397
YDR347W	MRP1	11	7	1	3.64	0.621	4.07	0.576	0.00204	COS12-screen-1	0.395	-0.0458	0.0734	1.33	0.902	0.0984	0.285	11510	1230	Mitochondrial ribosomal protein of the small subunit	1.11813
YPL055C	LGE1	25	1	10	3.94	0.7	4.4	0.621	0.00382	COS12-screen-3	0.446	-0.0762	0.085	1.3	1.23	0.091	0.301	11143	648	Protein of unknown function	1.11675
YPL250C	ICY2	8	7	5	3.7	0.688	4.13	0.61	-0.0015	COS12-screen-1	0.395	-0.0761	0.0933	1.41	1.15	0.109	0.299	9086	1723	Protein of unknown function	1.11622
YPL172C	COX10	9	4	7	3.71	0.631	4.14	0.565	-0.000789	COS12-screen-1	0.388	-0.0655	0.115	1.37	1.05	0.113	0.319	10669	1913	Heme A:farnesyltransferase	1.1159
YDR335W	MSN5	30	5	9	3.71	0.652	4.13	0.614	-0.00123	COS12-screen-3	0.391	-0.0372	0.162	1.23	1.52	0.155	0.343	11341	265	Karyopherin	1.11321
YNR045W	PET494	41	6	11	3.65	0.696	4.06	0.557	-0.00103	COS12-screen-5	0.371	-0.136	0.0423	1.44	1.05	0.0901	0.259	10179	344	Mitochondrial translational activator specific for the COX3 mRNA	1.11233
YHL038C	CBP2	14	5	8	3.81	0.64	4.23	0.563	-0.00299	COS12-screen-2	0.393	-0.0766	0.0754	1.15	0.902	0.0916	0.291	12026	1048	Required for splicing of the group I intron bI5 of the COB pre-mRNA	1.11024
YPL118W	MRP51	9	7	8	3.77	0.634	4.18	0.567	-0.00173	COS12-screen-1	0.389	-0.0668	0.0955	1.23	0.83	0.102	0.306	11565	108	Mitochondrial ribosomal protein of the small subunit	1.10875
YNL213C	RRG9	28	6	11	3.78	0.646	4.19	0.464	-0.00175	COS12-screen-3	0.377	-0.181	-0.0545	1.33	0.613	0.0663	0.175	11978	166	Protein of unknown function	1.10847
YDR377W	ATP17	11	8	10	3.66	0.614	4.04	0.576	0.000616	COS12-screen-1	0.341	-0.0379	0.112	1.3	1.33	0.122	0.311	12047	1150	Subunit f of the F0 sector of mitochondrial F1F0 ATP synthase	1.10383
YDR375C	BCS1	11	8	9	3.57	0.615	3.94	0.526	-6.12e-05	COS12-screen-1	0.318	-0.0889	0.0448	1.3	1.01	0.107	0.252	10131	3177	Protein translocase and chaperone required for Complex III assembly	1.10364
YDL068W		47	7	9	3.7	0.662	4.07	0.529	-0.0022	COS12-screen-5	0.334	-0.131	0.0259	1.19	0.866	0.103	0.235	10331	1891	Dubious open reading frame	1.1
YDL069C	CBS1	47	7	10	3.73	0.691	4.1	0.613	-0.00237	COS12-screen-5	0.34	-0.0761	0.0506	1.15	0.866	0.111	0.256	9812	2077	Mitochondrial translational activator of the COB mRNA	1.0992
YML028W	TSA1	3	4	9	3.97	0.699	4.36	0.683	-0.00388	COS12-screen-1	0.374	-0.0132	0.115	1.3	1.23	0.155	0.296	11272	574	Thioredoxin peroxidase	1.09824
YGR071C	ENV11	19	4	1	3.68	0.657	4.04	0.616	0.000972	COS12-screen-2	0.321	-0.0399	0.0643	1.37	1.05	0.124	0.262	10839	1422	Protein proposed to be involved in vacuolar functions	1.09783
YER139C	RTR1	49	6	11	3.72	0.626	4.08	0.628	-0.000756	COS12-screen-5	0.319	0.00241	0.112	1.48	1.12	0.15	0.297	8979	1722	CTD phosphatase	1.09677
YHR189W	PTH1	15	8	12	3.62	0.642	3.97	0.598	0.000203	COS12-screen-2	0.31	-0.0438	0.0522	1.33	1.23	0.13	0.247	9731	3661	One of two mitochondrially-localized peptidyl-tRNA hydrolases	1.09669
YPR172W		26	1	6	3.87	0.657	4.24	0.608	-0.00204	COS12-screen-3	0.346	-0.0482	0.0604	1.23	0.938	0.122	0.26	9679	2817	Putative pyridoxal 5'-phosphate synthase	1.09561
YGR112W	SHY1	19	5	12	3.68	0.687	4.03	0.596	0.000583	COS12-screen-2	0.314	-0.0888	0.0239	1.44	0.83	0.119	0.225	10044	1683	Mitochondrial inner membrane protein required for complex IV assembly	1.09511
YBR021W	FUR4	42	1	7	3.77	0.708	4.12	0.679	-0.000296	COS12-screen-5	0.317	-0.0263	0.0632	1.08	1.19	0.146	0.25	9946	1277	Plasma membrane localized uracil permease	1.09284
YLR067C	PET309	2	5	11	4.03	0.637	4.4	0.603	-0.00303	COS12-screen-1	0.356	-0.0338	0.0924	1.23	0.866	0.133	0.286	12032	616	Specific translational activator for the COX1 mRNA	1.09181
YHR200W	RPN10	16	1	4	3.72	0.648	4.06	0.595	-0.00112	COS12-screen-2	0.301	-0.0523	0.0416	1.19	0.685	0.132	0.236	12292	713	Non-ATPase base subunit of the 19S RP of the 26S proteasome	1.0914
YMR228W	MTF1	4	7	5	3.85	0.728	4.2	0.752	0.000945	COS12-screen-1	0.322	0.0282	0.00916	1.37	0	0.148	0.194	13110	108	Mitochondrial RNA polymerase specificity factor	1.09091
YGL143C	MRF1	49	1	11	3.78	0.653	4.12	0.588	0.00592	COS12-screen-5	0.312	-0.0644	0.0493	1.41	0.758	0.148	0.235	11238	243	Mitochondrial translation release factor	1.08995
YMR179W	SPT21	4	4	5	3.9	0.707	4.25	0.675	-0.00228	COS12-screen-1	0.334	-0.0293	0.0724	1.37	0.974	0.13	0.267	11727	531	Protein with a role in transcriptional silencing	1.08974
YER178W	PDA1	50	1	4	3.83	0.756	4.17	0.752	-0.00541	COS12-screen-5	0.314	0.00024	0.0956	1.3	1.59	0.161	0.274	12153	292	E1 alpha subunit of the pyruvate dehydrogenase (PDH) complex	1.08877
YPR100W	MRPL51	35	4	12	3.77	0.677	4.1	0.594	-0.000152	COS12-screen-4	0.294	-0.0813	0.0406	1.48	1.15	0.119	0.242	11142	1324	Mitochondrial ribosomal protein of the large subunit	1.08753
YOR125C	CAT5	19	7	12	3.71	0.659	4.03	0.606	-0.000121	COS12-screen-2	0.286	-0.0511	0.0607	1.26	1.12	0.145	0.248	10400	1243	Protein required for ubiquinone (Coenzyme Q) biosynthesis	1.08625
YKL087C	CYT2	18	2	11	3.76	0.62	4.08	0.58	-0.000347	COS12-screen-2	0.286	-0.0401	0.0454	1.3	0.758	0.127	0.242	11536	743	Cytochrome c1 heme lyase	1.08511
YNL184C		28	8	10	3.77	0.659	4.09	0.564	3.37e-06	COS12-screen-3	0.291	-0.094	-0.00961	1.3	0.902	0.12	0.191	12016	666	Protein of unknown function	1.08488
YBL045C	COR1	27	3	8	3.78	0.674	4.1	0.597	-0.000804	COS12-screen-3	0.284	-0.0757	0.0341	1.3	1.33	0.144	0.221	12164	1061	Core subunit of the ubiquinol-cytochrome c reductase complex	1.08466
YPL101W	ELP4	9	8	12	3.7	0.631	4.01	0.617	0.000506	COS12-screen-1	0.268	-0.0143	0.0621	1.41	1.12	0.151	0.246	11148	683	Subunit of hexameric RecA-like ATPase Elp456 Elongator subcomplex	1.08378
YPL144W	POC4	9	6	4	3.74	0.699	4.05	0.578	-0.00243	COS12-screen-1	0.278	-0.119	0.00428	1.41	1.23	0.133	0.197	11834	547	Component of a heterodimeric Poc4p-Irc25p chaperone	1.08289
YBR103W	SIF2	46	7	10	3.74	0.732	4.05	0.678	-0.00189	COS12-screen-5	0.277	-0.0499	0.0568	1.44	1.26	0.149	0.242	10091	1708	WD40 repeat-containing subunit of Set3C histone deacetylase complex	1.08289
YCR006C		16	6	3	3.63	0.716	3.93	0.656	-0.00158	COS12-screen-2	0.257	-0.0571	0.0283	1.48	1.19	0.144	0.216	8188	3529	Dubious open reading frame	1.08264
YDL142C	CRD1	40	5	9	3.64	0.662	3.94	0.598	-0.000243	COS12-screen-5	0.258	-0.0627	0.0337	1.33	1.01	0.15	0.218	9612	1560	Cardiolipin synthase	1.08242
YJL096W	MRPL49	35	6	11	3.93	0.744	4.25	0.637	-0.00317	COS12-screen-4	0.294	-0.103	-0.0266	1.3	1.05	0.114	0.177	11535	639	Mitochondrial ribosomal protein of the large subunit	1.08142
YMR106C	YKU80	34	6	3	3.94	0.75	4.26	0.713	-0.000833	COS12-screen-4	0.297	-0.033	0.0181	1.15	0.902	0.151	0.202	11207	1105	Subunit of the telomeric Ku complex (Yku70p-Yku80p)	1.08122
YJL063C	MRPL8	35	8	7	3.83	0.697	4.14	0.613	-0.00048	COS12-screen-4	0.285	-0.0817	0.0338	1.3	0.758	0.144	0.222	12082	641	Mitochondrial ribosomal protein of the large subunit	1.08094
YER058W	PET117	13	4	8	3.71	0.597	4.01	0.504	-8.32e-05	COS12-screen-2	0.257	-0.0947	0.0304	1.19	0.938	0.13	0.225	10164	3003	Protein required for assembly of cytochrome c oxidase	1.08086
YDL107W	MSS2	40	3	5	3.73	0.726	4.03	0.685	0.00602	COS12-screen-5	0.269	-0.0371	-0.0102	1.41	0.83	0.152	0.173	9526	1560	Peripherally bound inner membrane protein of the mitochondrial matrix	1.08043
YLR113W	HOG1	2	8	10	4	0.631	4.32	0.635	-0.000551	COS12-screen-1	0.311	0.00377	0.0744	1.23	0.938	0.15	0.259	10113	998	Mitogen-activated protein kinase involved in osmoregulation	1.08
YGL115W	SNF4	48	8	5	3.82	0.753	4.12	0.756	0.00257	COS12-screen-5	0.276	0.00792	0.0281	1.3	0.794	0.144	0.216	13524	153	Activating gamma subunit of the AMP-activated Snf1p kinase complex	1.07853
YDR393W	SHE9	12	2	1	3.58	0.612	3.86	0.61	-0.000506	COS12-screen-1	0.24	-0.0021	0.0642	1.41	1.15	0.16	0.243	11854	868	Protein required for normal mitochondrial morphology	1.07821
YER050C	RSM18	13	3	12	3.86	0.578	4.16	0.449	-0.000331	COS12-screen-2	0.283	-0.131	0.0457	1.33	0.721	0.11	0.252	9065	155	Mitochondrial ribosomal protein of the small subunit	1.07772
YLR131C	ACE2	16	7	12	3.63	0.654	3.91	0.541	-0.00152	COS12-screen-2	0.244	-0.113	-0.0457	1.41	0.938	0.111	0.159	9238	207	Transcription factor required for septum destruction after cytokinesis	1.07713
YOR144C	ELG1	20	1	6	3.76	0.632	4.05	0.633	0.000142	COS12-screen-2	0.262	0.00134	0.0857	1.15	1.41	0.166	0.261	11755	2009	Subunit of an alternative replication factor C complex	1.07713
YDR409W	SIZ1	12	2	11	3.54	0.641	3.81	0.604	-0.00183	COS12-screen-1	0.219	-0.0361	0.0441	1.26	1.3	0.173	0.216	8963	3484	SUMO/Smt3 ligase	1.07627
YPL262W	FUM1	8	6	8	3.69	0.644	3.97	0.674	-0.00205	COS12-screen-1	0.239	0.0306	0.072	1.15	1.44	0.173	0.244	10231	640	Fumarase	1.07588
YDR322W	MRPL35	30	5	2	3.71	0.674	3.99	0.672	-0.00304	COS12-screen-3	0.249	-0.00102	0.0258	1.23	1.23	0.169	0.2	11559	995	Mitochondrial ribosomal protein of the large subunit	1.07547
YEL061C	CIN8	12	8	7	3.71	0.621	3.99	0.559	0.00103	COS12-screen-1	0.237	-0.062	0.0117	1.23	1.15	0.133	0.205	11146	1375	Kinesin motor protein	1.07547
YPL102C		10	1	1	3.85	0.649	4.14	0.614	-0.00107	COS12-screen-1	0.258	-0.0344	0.0413	1.15	0.794	0.146	0.228	10808	803	Dubious open reading frame	1.07532
YER154W	OXA1	49	7	10	3.85	0.675	4.14	0.609	-0.00121	COS12-screen-5	0.256	-0.0643	0.034	1.23	1.08	0.149	0.219	10109	1606	Mitochondrial inner membrane insertase	1.07532
YDR477W	SNF1	50	4	5	3.86	0.709	4.15	0.731	-0.00191	COS12-screen-5	0.266	0.0241	0.0925	1.23	1.48	0.191	0.255	12935	157	AMP-activated serine/threonine protein kinase	1.07513
YMR284W	YKU70	5	3	3	4.03	0.676	4.33	0.604	-0.00133	COS12-screen-1	0.294	-0.0703	0.0143	1.12	1.12	0.135	0.207	9804	2094	Subunit of the telomeric Ku complex (Yku70p-Yku80p)	1.07444
YEL033W	MTC7	12	6	7	3.63	0.596	3.9	0.542	-0.000365	COS12-screen-1	0.228	-0.0551	0.0347	1.3	1.23	0.158	0.215	5480	1549	Protein of unknown function	1.07438
YMR221C		4	6	11	3.91	0.735	4.2	0.711	0.000148	COS12-screen-1	0.271	-0.0201	0.0477	1.37	1.19	0.167	0.223	9320	2159	Putative protein of unknown function	1.07417
YPR191W	QCR2	26	2	2	3.78	0.682	4.06	0.605	-0.00275	COS12-screen-3	0.249	-0.0749	0.0166	1.41	1.08	0.148	0.202	9788	2607	Subunit 2 of ubiquinol cytochrome-c reductase (Complex III)	1.07407
YMR150C	IMP1	4	2	5	3.97	0.754	4.26	0.674	-0.00334	COS12-screen-1	0.275	-0.0762	0.0111	1.3	1.33	0.149	0.196	10719	1640	Catalytic subunit of mitochondrial inner membrane peptidase complex	1.07305
YOL050C		8	3	3	3.7	0.673	3.97	0.585	-0.00307	COS12-screen-1	0.234	-0.0865	0.0232	1.44	0.974	0.172	0.196	10421	772	Dubious open reading frame	1.07297
YDR230W		23	7	12	3.98	0.705	4.27	0.648	0.000803	COS12-screen-3	0.275	-0.0545	0.0216	1.33	1.23	0.146	0.208	9598	1313	Dubious open reading frame	1.07286
YNL097C	PHO23	43	7	12	3.71	0.702	3.98	0.63	0.00022	COS12-screen-5	0.233	-0.069	0.0046	1.48	1.19	0.153	0.187	8715	1416	Component of the Rpd3L histone deacetylase complex	1.07278
YGR072W	UPF3	19	4	2	3.72	0.689	3.99	0.62	-0.00183	COS12-screen-2	0.236	-0.0667	-0.00203	1.19	0.938	0.16	0.177	11299	1158	Component of the nonsense-mediated mRNA decay (NMD) pathway	1.07258
YEL007W	MIT1	12	4	12	3.6	0.616	3.86	0.63	0.00319	COS12-screen-1	0.212	0.0143	0.0712	1.3	0.902	0.189	0.235	14639	196	Transcriptional regulator of pseudohyphal growth	1.07222
YGR200C	ELP2	14	3	11	3.75	0.643	4.02	0.69	-0.0017	COS12-screen-2	0.238	0.0475	0.0269	1.33	1.48	0.18	0.195	11778	128	Subunit of Elongator complex	1.072
YGL194C	HOS2	23	8	8	3.9	0.69	4.18	0.639	-0.00193	COS12-screen-3	0.259	-0.0493	0.0362	1.19	1.26	0.163	0.214	9236	1961	Histone deacetylase and subunit of Set3 and Rpd3L complexes	1.07179
YDR197W	CBS2	23	5	11	3.92	0.664	4.2	0.585	0.00249	COS12-screen-3	0.258	-0.0784	0.00921	1.23	0.938	0.15	0.193	9508	1933	Mitochondrial translational activator of the COB mRNA	1.07143
YMR151W	YIM2	4	2	4	3.94	0.726	4.22	0.659	-0.0028	COS12-screen-1	0.261	-0.0633	0.0167	1.26	1.05	0.158	0.196	10135	2046	Dubious open reading frame	1.07107
YEL013W	VAC8	12	5	4	3.61	0.634	3.86	0.628	-0.000797	COS12-screen-1	0.211	-0.00557	0.0613	1.26	1.23	0.17	0.235	12189	1185	Phosphorylated and palmitoylated vacuolar membrane protein	1.06925
YIL017C	VID28	30	6	9	3.62	0.638	3.87	0.636	0.000671	COS12-screen-3	0.203	-0.00227	0.0655	1.33	1.37	0.179	0.234	8701	3507	GID Complex subunit, serves as adaptor for regulatory subunit Vid24p	1.06906
YLR384C	IKI3	22	2	11	3.65	0.666	3.9	0.614	-0.00221	COS12-screen-2	0.212	-0.0505	0.0476	1.33	1.19	0.175	0.219	10395	183	Subunit of Elongator complex	1.06849
YBL027W	RPL19B	27	2	7	3.83	0.707	4.09	0.675	-0.00516	COS12-screen-3	0.228	-0.0295	0.0471	1.33	1.26	0.168	0.222	12050	659	Ribosomal 60S subunit protein L19B	1.06789
YBR195C	MSI1	10	3	2	3.55	0.664	3.79	0.675	0.00119	COS12-screen-1	0.192	0.0115	0.0375	1.33	1.23	0.195	0.197	10316	1823	Subunit of chromatin assembly factor I (CAF-1)	1.06761
YIL053W	GPP1	30	8	7	3.56	0.65	3.8	0.599	0.000235	COS12-screen-3	0.188	-0.0505	0.0133	1.55	1.26	0.176	0.184	10221	2689	Constitutively expressed DL-glycerol-3-phosphate phosphatase	1.06742
YNR042W		41	6	10	3.71	0.726	3.96	0.659	-3.96e-05	COS12-screen-5	0.216	-0.0636	0.00863	1.48	1.05	0.152	0.192	9261	1570	Dubious open reading frame	1.06739
YBR058C	UBP14	42	4	2	3.71	0.732	3.96	0.653	-0.00201	COS12-screen-5	0.211	-0.0751	0.00792	1.44	0.938	0.171	0.181	9788	790	Ubiquitin-specific protease	1.06739
YNL206C	RTT106	28	7	3	3.86	0.678	4.12	0.602	0.000222	COS12-screen-3	0.236	-0.0745	0.0234	1.33	1.08	0.17	0.197	12285	594	Histone chaperone	1.06736
YMR039C	SUB1	4	1	3	4.05	0.772	4.32	0.775	-0.00115	COS12-screen-1	0.266	0.00749	0.0146	1.37	1.41	0.182	0.182	11645	374	Transcriptional coactivator	1.06667
YLR290C		22	8	12	3.6	0.667	3.84	0.607	0.000269	COS12-screen-2	0.199	-0.0588	0.0161	1.37	1.19	0.17	0.19	5861	5414	Putative protein of unknown function	1.06667
YLR056W	ERG3	2	5	2	4.08	0.693	4.35	0.759	-0.000258	COS12-screen-1	0.26	0.0677	0.0594	1.23	1.19	0.18	0.227	11876	233	C-5 sterol desaturase	1.06618
YMR207C	HFA1	4	6	5	3.95	0.797	4.21	0.74	-0.00626	COS12-screen-1	0.242	-0.0516	0.000465	1.33	1.44	0.172	0.173	9846	1896	Mitochondrial acetyl-coenzyme A carboxylase	1.06582
YNR041C	COQ2	41	6	9	3.65	0.692	3.89	0.615	-9.71e-06	COS12-screen-5	0.197	-0.0755	-0.0104	1.44	1.23	0.162	0.168	9482	1652	Para hydroxybenzoate polyprenyl transferase	1.06575
YOR246C	ENV9	20	7	7	3.67	0.638	3.91	0.594	-0.0018	COS12-screen-2	0.201	-0.0434	0.0349	1.3	1.23	0.177	0.205	10570	474	Protein proposed to be involved in vacuolar functions	1.0654
YOL045W	PSK2	8	2	10	3.7	0.633	3.94	0.691	-0.000602	COS12-screen-1	0.213	0.0585	0.101	1.44	1.91	0.21	0.253	11634	229	PAS-domain containing serine/threonine protein kinase	1.06486
YNL229C	URE2	28	5	12	3.73	0.641	3.97	0.637	-0.00101	COS12-screen-3	0.208	-0.00377	0.0619	1.41	1.55	0.193	0.223	10917	923	Nitrogen catabolite repression transcriptional regulator	1.06434
YDR231C	COX20	23	8	1	3.86	0.672	4.1	0.621	0.000362	COS12-screen-3	0.214	-0.0496	-0.00217	1.23	1.05	0.165	0.174	5673	5801	Mitochondrial inner membrane protein	1.06218
YJL169W		21	4	6	3.71	0.66	3.94	0.72	-0.00393	COS12-screen-2	0.188	0.0615	0.104	1.19	1.41	0.202	0.26	11207	173	Dubious open reading frame	1.06199
YKL110C	KTI12	18	4	4	3.75	0.658	3.98	0.633	-0.00299	COS12-screen-2	0.203	-0.0238	0.00145	1.26	1.05	0.183	0.168	12372	131	Protein that plays a role in modification of tRNA wobble nucleosides	1.06133
YGR184C	UBR1	14	3	2	3.76	0.657	3.99	0.653	0.0012	COS12-screen-2	0.2	-0.00348	0.0409	1.23	1.26	0.185	0.206	11472	1226	E3 ubiquitin ligase (N-recognin)	1.06117
YDR431W		12	4	2	3.62	0.64	3.84	0.61	-1.8e-05	COS12-screen-1	0.181	-0.0296	0.0279	1.26	1.23	0.173	0.2	11139	1547	Dubious open reading frame	1.06077
YDR200C	VPS64	23	6	2	3.95	0.672	4.19	0.74	0.0107	COS12-screen-3	0.227	0.0689	-0.00222	1.19	0.758	0.165	0.174	10989	115	Protein required for cytoplasm to vacuole targeting of proteins	1.06076
YBR003W	COQ1	41	8	4	3.81	0.754	4.04	0.671	-0.0031	COS12-screen-5	0.209	-0.079	-0.0112	1.26	1.01	0.155	0.17	9273	1416	Hexaprenyl pyrophosphate synthetase	1.06037
YMR293C	HER2	5	3	10	3.98	0.625	4.22	0.605	-0.00361	COS12-screen-1	0.227	-0.0198	-0.0165	1.15	1.01	0.139	0.173	11356	294	Subunit of the trimeric GatFAB AmidoTransferase(AdT) complex	1.0603
YOR028C	CIN5	6	4	9	3.65	0.636	3.87	0.614	0.000208	COS12-screen-1	0.181	-0.0212	0.0231	1.26	1.08	0.187	0.187	10354	2039	Basic leucine zipper (bZIP) transcription factor of the yAP-1 family	1.06027
YNL070W	TOM7	43	6	7	3.65	0.665	3.87	0.66	0.00178	COS12-screen-5	0.175	-0.00352	0.0374	1.37	1.08	0.191	0.2	9872	1328	Component of the TOM (translocase of outer membrane) complex	1.06027
YPL132W	COX11	34	2	5	3.99	0.743	4.23	0.681	0.000412	COS12-screen-4	0.225	-0.0578	-0.0131	1.33	1.05	0.17	0.161	12017	1102	Protein required for delivery of copper to Cox1p	1.06015
YPL098C	MGR2	10	1	4	4.01	0.661	4.25	0.676	-0.000564	COS12-screen-1	0.229	0.0159	0.061	1.26	1.08	0.195	0.221	11085	1613	Subunit of the TIM23 translocase complex	1.05985
YOR037W	CYC2	6	5	6	3.7	0.677	3.92	0.628	-0.0022	COS12-screen-1	0.187	-0.048	0.0038	1.52	1.08	0.175	0.175	9511	2889	Mitochondrial peripheral inner membrane protein	1.05946
YPL184C	MRN1	9	3	9	3.71	0.645	3.93	0.645	-0.000111	COS12-screen-1	0.186	9.78e-05	0.0483	1.23	1.19	0.187	0.213	8516	3030	RNA-binding protein that may be involved in translational regulation	1.0593
YOR065W	CYT1	6	7	4	3.74	0.661	3.96	0.626	-0.0042	COS12-screen-1	0.186	-0.0345	0.00642	1.23	0.541	0.171	0.179	11658	117	Cytochrome c1	1.05882
YDL032W		47	5	5	3.78	0.711	4	0.706	0.000902	COS12-screen-5	0.194	-0.0026	0.00626	1.48	0.938	0.187	0.171	11830	299	Dubious open reading frame	1.0582
YIL103W	DPH1	42	8	8	3.62	0.673	3.83	0.637	-0.00203	COS12-screen-5	0.165	-0.0339	0.0268	1.37	1.19	0.183	0.194	10268	723	Protein required for synthesis of diphthamide	1.05801
YMR035W	IMP2	4	1	1	3.99	0.726	4.22	0.69	-0.000772	COS12-screen-1	0.213	-0.0331	0.0163	1.33	1.08	0.178	0.185	10251	1823	Catalytic subunit of mitochondrial inner membrane peptidase complex	1.05764
YOL027C	MDM38	8	1	6	3.83	0.69	4.05	0.658	-0.00265	COS12-screen-1	0.189	-0.0301	0.0079	1.3	1.23	0.183	0.174	11400	2393	Mitochondrial protein	1.05744
YKR029C	SET3	44	6	8	3.67	0.677	3.88	0.684	-0.00216	COS12-screen-5	0.176	0.00863	0.0493	1.37	1.05	0.212	0.2	10053	1144	Defining member of the SET3 histone deacetylase complex	1.05722
YOL046C		8	2	11	3.68	0.638	3.89	0.665	-0.00151	COS12-screen-1	0.17	0.0268	0.0523	1.44	1.01	0.209	0.205	10611	874	Dubious open reading frame	1.05707
YKL065C	YET1	18	1	3	3.86	0.669	4.08	0.655	-0.00151	COS12-screen-2	0.189	-0.0123	0.0327	1.23	0.974	0.19	0.195	11007	1981	Endoplasmic reticulum transmembrane protein	1.05699
YLR111W		2	8	8	4.05	0.642	4.28	0.641	6.85e-05	COS12-screen-1	0.225	-0.000284	0.0547	1.12	0.758	0.193	0.216	11033	653	Dubious open reading frame	1.05679
YDR255C	RMD5	29	8	8	3.72	0.618	3.93	0.605	-0.000578	COS12-screen-3	0.174	-0.0135	0.027	1.23	1.3	0.189	0.19	12205	1441	Component of GID Complex that confers ubiquitin ligase (U3) activity	1.05645
YKL191W	DPH2	29	2	9	3.74	0.688	3.95	0.691	0.00247	COS12-screen-3	0.175	0.0052	0.00813	1.41	1.15	0.202	0.164	11533	499	Protein required for synthesis of diphthamide	1.05615
YCL033C	MXR2	16	3	10	3.57	0.644	3.77	0.652	-0.000344	COS12-screen-2	0.156	0.00765	0.0346	1.33	1.48	0.21	0.187	8549	3183	Methionine-R-sulfoxide reductase	1.05602
YNL117W	MLS1	42	6	12	3.61	0.685	3.81	0.637	-3.44e-05	COS12-screen-5	0.153	-0.0463	-0.000673	1.33	1.08	0.188	0.163	9089	1757	Malate synthase, enzyme of the glyoxylate cycle	1.0554
YDL117W	CYK3	40	3	12	3.62	0.694	3.82	0.616	-0.00439	COS12-screen-5	0.16	-0.0753	-0.0161	1.41	0.902	0.166	0.16	10478	169	SH3-domain protein located in the bud neck and cytokinetic actin ring	1.05525
YPL203W	TPK2	9	2	3	3.81	0.71	4.02	0.68	-0.000805	COS12-screen-1	0.181	-0.0269	0.0213	1.26	1.37	0.203	0.177	11120	992	cAMP-dependent protein kinase catalytic subunit	1.05512
YEL003W	GIM4	12	4	8	3.64	0.606	3.84	0.567	-0.00181	COS12-screen-1	0.162	-0.0404	0.0259	1.19	0.974	0.187	0.19	13231	273	Subunit of the heterohexameric cochaperone prefoldin complex	1.05495
YCR005C	CIT2	16	6	2	3.67	0.685	3.87	0.66	-0.00265	COS12-screen-2	0.166	-0.0231	0.0277	1.3	0.902	0.208	0.181	10473	1481	Citrate synthase	1.0545
YOR029W		6	4	10	3.67	0.614	3.87	0.615	0.000207	COS12-screen-1	0.163	0.000636	0.0512	1.12	1.19	0.197	0.21	8066	2197	Dubious open reading frame	1.0545
YLR330W	CHS5	21	7	10	3.68	0.633	3.88	0.611	-0.000498	COS12-screen-2	0.164	-0.0222	0.0338	1.19	1.19	0.195	0.194	9679	1566	Component of the exomer complex	1.05435
YOR043W	WHI2	6	5	12	3.7	0.626	3.9	0.598	-0.00103	COS12-screen-1	0.167	-0.0279	0.0182	1.3	1.44	0.178	0.188	7740	1114	Protein required for full activation of the general stress response	1.05405
YOL044W	PEX15	8	2	9	3.71	0.657	3.91	0.631	3.51e-05	COS12-screen-1	0.166	-0.0249	0.03	1.41	1.23	0.186	0.195	10329	1915	Tail-anchored type II integral peroxisomal membrane protein	1.05391
YEL001C	IRC22	12	4	7	3.54	0.62	3.73	0.597	-0.0002	COS12-screen-1	0.142	-0.0239	0.0235	1.19	1.01	0.195	0.184	4990	1547	Putative protein of unknown function	1.05367
YBL061C	SKT5	27	4	11	3.73	0.596	3.93	0.613	6.61e-05	COS12-screen-3	0.158	0.0152	0.0499	1.23	1.62	0.214	0.2	9367	2028	Activator of Chs3p (chitin synthase III) during vegetative growth	1.05362
YDR122W	KIN1	11	4	9	3.56	0.643	3.75	0.622	-0.000124	COS12-screen-1	0.146	-0.0203	0.036	1.33	1.08	0.212	0.187	9242	2813	Serine/threonine protein kinase involved in regulation of exocytosis	1.05337
YOR045W	TOM6	6	6	2	3.75	0.659	3.95	0.643	0.00165	COS12-screen-1	0.168	-0.0148	0.0162	1.37	0.974	0.19	0.179	11423	604	Component of the TOM (translocase of outer membrane) complex	1.05333
YCL028W	RNQ1	16	3	6	3.57	0.674	3.76	0.674	0.000624	COS12-screen-2	0.147	0.00162	0.0363	1.26	1.15	0.207	0.19	7668	4426	[PIN(+)] prion	1.05322
YLR374C		22	2	4	3.62	0.654	3.81	0.629	-0.000673	COS12-screen-2	0.143	-0.024	0.00937	1.37	1.15	0.196	0.169	10059	1427	Dubious open reading frame	1.05249
YNL120C		43	8	10	3.64	0.714	3.83	0.721	-0.00577	COS12-screen-5	0.158	0.00963	0.103	1.41	1.59	0.233	0.243	10061	103	Dubious open reading frame	1.0522
YHR206W	SKN7	16	1	8	3.67	0.634	3.86	0.625	-0.00057	COS12-screen-2	0.15	-0.00887	0.0261	1.41	1.26	0.192	0.188	10805	2424	Nuclear response regulator and transcription factor	1.05177
YLR199C	PBA1	17	3	9	3.71	0.609	3.9	0.589	-0.000635	COS12-screen-2	0.159	-0.0212	0.0153	1.12	1.26	0.19	0.178	11027	584	Protein involved in 20S proteasome assembly	1.05121
YOR022C		6	4	3	3.73	0.68	3.92	0.67	-0.000129	COS12-screen-1	0.156	-0.00892	0.0134	1.3	1.33	0.195	0.173	9973	2568	Putative carboxylic ester hydrolase	1.05094
YBR227C	MCX1	10	5	6	3.56	0.677	3.74	0.634	9.23e-05	COS12-screen-1	0.132	-0.0408	0.00832	1.41	1.3	0.205	0.163	8852	4058	Mitochondrial matrix protein	1.05056
YDR372C	VPS74	11	8	7	3.58	0.637	3.76	0.595	0.000203	COS12-screen-1	0.136	-0.0418	-0.00708	1.37	1.19	0.19	0.156	10792	2546	Golgi phosphatidylinositol-4-kinase effector and PtdIns4P sensor	1.05028
YLR006C	SSK1	50	4	9	3.79	0.684	3.98	0.657	-0.000752	COS12-screen-5	0.16	-0.0253	0.023	1.26	1.62	0.194	0.184	11933	691	Cytoplasmic response regulator	1.05013
YGR161C	RTS3	14	1	6	3.79	0.631	3.98	0.63	0.000469	COS12-screen-2	0.155	-0.00137	0.0368	1.33	1.23	0.204	0.192	9904	2186	Putative component of the protein phosphatase type 2A complex	1.05013
YCR094W	CDC50	26	3	5	3.8	0.662	3.99	0.577	0.00629	COS12-screen-3	0.163	-0.0838	-0.0177	1.15	1.3	0.189	0.146	12690	254	Endosomal protein that interacts with phospholipid flippase Drs2p	1.05
YDR469W	SDC1	48	3	7	3.81	0.695	4	0.635	-0.00206	COS12-screen-5	0.168	-0.0584	0.00108	1.23	1.23	0.183	0.167	11731	627	Subunit of the COMPASS (Set1C) complex	1.04987
YOR333C		40	8	12	3.61	0.693	3.79	0.645	-0.000518	COS12-screen-5	0.139	-0.046	-0.022	1.59	1.26	0.191	0.14	7632	2960	Dubious open reading frame	1.04986
YGR092W	DBF2	44	2	11	3.82	0.729	4.01	0.775	-0.000747	COS12-screen-5	0.159	0.0491	0.0243	1.33	0.541	0.183	0.191	10505	131	Ser/Thr kinase involved in transcription and stress response	1.04974
YEL037C	RAD23	12	6	9	3.62	0.617	3.8	0.613	0.000711	COS12-screen-1	0.135	-0.00397	0.0251	1.33	1.15	0.197	0.184	9867	3756	Protein with ubiquitin-like N terminus	1.04972
YPR020W	ATP20	34	8	9	3.83	0.686	4.02	0.667	0.00137	COS12-screen-4	0.161	-0.0165	0.019	1.33	1.33	0.2	0.176	11293	908	Subunit g of the mitochondrial F1F0 ATP synthase	1.04961
YCL039W	GID7	16	4	2	3.63	0.704	3.81	0.697	0.000129	COS12-screen-2	0.139	-0.00454	0.0202	1.41	1.41	0.208	0.173	7837	4008	Subunit of GID Complex that binds directly to central component Vid30p	1.04959
YOL060C	MAM3	8	4	2	3.67	0.652	3.85	0.625	0.000155	COS12-screen-1	0.143	-0.0265	0.00199	1.37	1.19	0.2	0.16	10758	1291	Protein required for normal mitochondrial morphology	1.04905
YER129W	SAK1	49	6	4	3.88	0.708	4.07	0.679	0.00233	COS12-screen-5	0.17	-0.0257	-0.000559	1.15	1.12	0.191	0.162	10863	723	Upstream serine/threonine kinase for the SNF1 complex	1.04897
YOR038C	HIR2	6	5	7	3.68	0.651	3.86	0.624	0.00162	COS12-screen-1	0.144	-0.0265	0.0046	1.19	1.01	0.19	0.168	11111	1324	Subunit of HIR nucleosome assembly complex	1.04891
YKL167C	MRP49	18	7	12	3.73	0.654	3.91	0.617	-0.0017	COS12-screen-2	0.152	-0.036	0.0136	1.41	1.15	0.195	0.174	9877	1600	Mitochondrial ribosomal protein of the large subunit	1.04826
YGL080W	FMP37	28	4	1	3.75	0.658	3.93	0.653	0.00123	COS12-screen-3	0.145	-0.00417	0.0335	1.37	1.12	0.202	0.19	11022	1717	Highly conserved subunit of the mitochondrial pyruvate carrier	1.048
YKL160W	ELF1	18	7	6	3.76	0.651	3.94	0.62	0.000943	COS12-screen-2	0.148	-0.0305	0.00112	1.3	1.08	0.197	0.16	11101	916	Transcription elongation factor with a conserved zinc finger domain	1.04787
YLR038C	COX12	33	7	6	3.97	0.765	4.16	0.751	-0.00201	COS12-screen-4	0.174	-0.00959	0.00254	1.26	1.19	0.198	0.161	9918	2005	Subunit VIb of cytochrome c oxidase	1.04786
YLR168C	UPS2	17	1	8	3.77	0.667	3.95	0.657	-7.17e-06	COS12-screen-2	0.148	-0.00839	0.0133	1.33	1.19	0.201	0.17	11882	916	Mitochondrial intermembrane space protein	1.04775
YML107C	PML39	34	4	2	3.98	0.779	4.17	0.818	-0.00361	COS12-screen-4	0.175	0.0446	0.0272	1.37	1.41	0.206	0.181	11578	1130	Protein required for nuclear retention of unspliced pre-mRNAs	1.04774
YDR072C	IPT1	11	1	4	3.58	0.651	3.75	0.627	0.00234	COS12-screen-1	0.126	-0.0229	0.015	1.41	1.26	0.214	0.165	9468	2360	Inositolphosphotransferase	1.04749
YMR219W	ESC1	4	6	10	3.8	0.658	3.98	0.653	-0.000814	COS12-screen-1	0.145	-0.00393	0.029	1.15	1.26	0.219	0.176	9584	2260	Protein localized to the nuclear periphery	1.04737
YCL042W		16	4	4	3.61	0.694	3.78	0.665	-0.00177	COS12-screen-2	0.127	-0.0266	0.0137	1.37	1.48	0.205	0.169	7182	3771	Putative protein of unknown function	1.04709
YHL043W	ECM34	14	5	4	3.84	0.657	4.02	0.634	-0.000325	COS12-screen-2	0.152	-0.0222	0.0113	1.12	1.12	0.204	0.166	10248	2265	Putative protein of unknown function	1.04688
YGL168W	HUR1	49	3	9	3.86	0.687	4.04	0.612	0.00181	COS12-screen-5	0.161	-0.0729	-0.0247	1.19	0.685	0.189	0.139	11215	238	Protein of unknown function	1.04663
YLR393W	ATP10	22	3	6	3.65	0.666	3.82	0.629	0.0014	COS12-screen-2	0.129	-0.0354	0.00296	1.3	1.23	0.207	0.157	9221	2131	Assembly factor for the F0 sector of mitochondrial F1F0 ATP synthase	1.04658
YOL153C		14	1	11	3.87	0.654	4.05	0.615	-0.0022	COS12-screen-2	0.162	-0.0377	0.00186	1.23	1.12	0.198	0.161	9912	2091	Hypothetical protein	1.04651
YPL165C	SET6	9	5	1	3.66	0.642	3.83	0.621	0.000211	COS12-screen-1	0.132	-0.0209	0.0161	1.37	1.19	0.203	0.172	9550	2724	SET domain protein of unknown function	1.04645
YLR021W	IRC25	2	3	10	4.1	0.646	4.29	0.608	-0.00718	COS12-screen-1	0.19	-0.0374	0.0158	1.26	0.685	0.18	0.184	12529	239	Component of a heterodimeric Poc4p-Irc25p chaperone	1.04634
YKR048C	NAP1	29	6	7	3.67	0.615	3.84	0.554	-0.00167	COS12-screen-3	0.13	-0.0616	0.0132	1.26	1.19	0.205	0.168	12580	560	Histone chaperone	1.04632
YKL208W	CBT1	29	3	6	3.7	0.646	3.87	0.58	-0.000762	COS12-screen-3	0.132	-0.0662	-0.00372	1.15	1.37	0.213	0.147	11774	1139	Protein involved in 5' RNA end processing	1.04595
YBL062W		27	4	12	3.71	0.622	3.88	0.614	-0.000357	COS12-screen-3	0.142	-0.00825	0.0263	1.19	1.19	0.215	0.176	9477	2678	Dubious open reading frame	1.04582
YLR171W		17	1	11	3.52	0.678	3.68	0.671	-0.000689	COS12-screen-2	0.109	-0.00538	0.0147	1.41	1.44	0.21	0.167	5807	2846	Dubious open reading frame	1.04545
YDR508C	GNP1	48	5	12	3.76	0.66	3.93	0.685	-0.000405	COS12-screen-5	0.14	0.0262	0.0613	1.12	1.44	0.23	0.203	9892	2197	High-affinity glutamine permease	1.04521
YPL197C		9	2	9	3.77	0.65	3.94	0.609	0.00132	COS12-screen-1	0.142	-0.0406	0.00306	1.23	1.23	0.202	0.159	9601	1695	Dubious open reading frame	1.04509
YDR089W		11	2	4	3.55	0.678	3.71	0.671	-0.000461	COS12-screen-1	0.108	-0.00539	-0.00404	1.44	1.15	0.207	0.15	8904	2883	Protein of unknown function	1.04507
YDR139C	RUB1	11	6	2	3.57	0.663	3.73	0.624	0.000571	COS12-screen-1	0.111	-0.0381	-0.00583	1.33	1.15	0.203	0.15	10890	1119	Ubiquitin-like protein with similarity to mammalian NEDD8	1.04482
YML062C	MFT1	3	2	9	3.81	0.656	3.98	0.651	-0.00139	COS12-screen-1	0.15	-0.00368	0.0319	1.33	1.52	0.212	0.183	11050	1867	Subunit of the THO complex	1.04462
YBL089W	AVT5	27	6	10	3.81	0.609	3.98	0.597	0.000919	COS12-screen-3	0.147	-0.0123	0.0177	1.12	1.23	0.212	0.169	10947	1885	Putative transporter	1.04462
YER141W	COX15	49	7	1	3.83	0.71	4	0.633	9.89e-05	COS12-screen-5	0.144	-0.0743	-0.0263	1.44	1.23	0.174	0.145	10444	614	Protein required for the hydroxylation of heme O to form heme A	1.04439
YHL007C	STE20	14	7	10	3.83	0.616	4	0.62	-4.16e-05	COS12-screen-2	0.141	0.00293	0.0274	1.19	1.05	0.21	0.18	10612	2010	Cdc42p-activated signal transducing kinase	1.04439
YLR368W	MDM30	22	1	12	3.61	0.637	3.77	0.617	0.00025	COS12-screen-2	0.121	-0.0196	0.0267	1.37	1.15	0.224	0.172	8805	2098	F-box component of an SCF ubiquitin protein ligase complex	1.04432
YGR135W	PRE9	13	7	9	3.86	0.59	4.03	0.501	-0.000893	COS12-screen-2	0.147	-0.0898	-0.037	1.23	0.721	0.157	0.143	12323	286	Alpha 3 subunit of the 20S proteasome	1.04404
YML030W	RCF1	3	4	7	3.87	0.677	4.04	0.651	-0.00482	COS12-screen-1	0.143	-0.0248	-0.00182	1.23	1.01	0.201	0.155	10641	2173	Cytochrome c oxidase subunit	1.04393
YDR363W	ESC2	11	7	12	3.67	0.63	3.83	0.625	-0.00115	COS12-screen-1	0.117	-0.00447	0.0274	1.26	0.902	0.212	0.179	11154	689	Sumo-like domain protein	1.0436
YLR402W		22	3	11	3.69	0.652	3.85	0.663	-0.00182	COS12-screen-2	0.125	0.0119	0.0417	1.3	1.41	0.228	0.184	8515	2408	Dubious open reading frame	1.04336
YEL060C	PRB1	12	8	6	3.7	0.631	3.86	0.626	-0.00131	COS12-screen-1	0.119	-0.00541	0.00905	1.15	1.12	0.214	0.159	11007	2808	Vacuolar proteinase B (yscB) with H3 N-terminal endopeptidase activity	1.04324
YBR095C	RXT2	46	7	6	3.72	0.72	3.88	0.667	-0.000177	COS12-screen-5	0.125	-0.0497	-0.00354	1.08	1.15	0.207	0.15	10344	2637	Component of the histone deacetylase Rpd3L complex	1.04301
YDR204W	COQ4	23	6	4	3.97	0.699	4.14	0.631	-0.00403	COS12-screen-3	0.156	-0.0657	0.0108	1.33	1.15	0.22	0.158	11340	583	Protein with a role in ubiquinone (Coenzyme Q) biosynthesis	1.04282
YNL215W	IES2	28	6	9	3.75	0.617	3.91	0.656	-0.000506	COS12-screen-3	0.12	0.0391	0.0443	1.19	1.19	0.248	0.176	11855	165	Protein that associates with the INO80 chromatin remodeling complex	1.04267
YDL070W	BDF2	47	7	11	3.77	0.668	3.93	0.646	0.000161	COS12-screen-5	0.128	-0.0208	0.0145	1.37	1.01	0.219	0.162	8860	3037	Protein involved in transcription initiation	1.04244
YHL045W		14	5	2	3.78	0.647	3.94	0.653	0.00123	COS12-screen-2	0.13	0.00718	0.0139	1.12	1.12	0.203	0.17	10635	1858	Putative protein of unknown function	1.04233
YPL032C	SVL3	25	3	4	3.81	0.638	3.97	0.618	-0.00181	COS12-screen-3	0.137	-0.0199	0.00794	1.26	1.15	0.202	0.165	9802	2310	Protein of unknown function	1.04199
YBL032W	HEK2	27	2	11	3.81	0.657	3.97	0.667	-0.00188	COS12-screen-3	0.126	0.0101	0.0286	1.23	1.12	0.214	0.178	10078	1525	RNA binding protein involved in asymmetric localization of ASH1 mRNA	1.04199
YBR036C	CSG2	42	2	8	3.58	0.664	3.73	0.64	0.00181	COS12-screen-5	0.104	-0.023	-0.00217	1.44	1.41	0.219	0.145	10385	1241	Endoplasmic reticulum membrane protein	1.0419
YBR172C	SMY2	47	3	9	3.58	0.623	3.73	0.613	0.00113	COS12-screen-5	0.104	-0.0102	0.0279	1.41	1.15	0.216	0.177	10016	1636	GYF domain protein	1.0419
YMR224C	MRE11	4	7	2	3.84	0.713	4	0.723	-0.00103	COS12-screen-1	0.134	0.0129	0.024	1.26	1.37	0.22	0.171	9440	2246	Nuclease subunit of the MRX complex with Rad50p and Xrs2p	1.04167
YDR073W	SNF11	11	1	5	3.62	0.659	3.77	0.639	0.00164	COS12-screen-1	0.116	-0.0191	0.00289	1.41	1.37	0.216	0.152	9371	2144	Subunit of the SWI/SNF chromatin remodeling complex	1.04144
YOR109W	INP53	19	7	1	3.63	0.669	3.78	0.692	-0.000886	COS12-screen-2	0.112	0.0244	0.0369	1.12	1.41	0.236	0.175	9343	2143	Polyphosphatidylinositol phosphatase	1.04132
YPL270W	MDL2	8	6	2	3.64	0.64	3.79	0.635	0.000186	COS12-screen-1	0.113	-0.00485	0.0258	1.26	1.3	0.223	0.171	10053	1193	Mitochondrial inner membrane half-type ABC transporter	1.04121
YHR143W	DSE2	15	6	12	3.64	0.624	3.79	0.574	-0.00162	COS12-screen-2	0.11	-0.0509	0.0118	1.3	1.48	0.206	0.166	11748	591	Daughter cell-specific secreted protein with similarity to glucanases	1.04121
YBR179C	FZO1	10	2	3	3.66	0.689	3.81	0.653	-0.000829	COS12-screen-1	0.114	-0.0339	0.00938	1.15	1.19	0.227	0.152	11521	2185	Mitofusin	1.04098
YMR243C	ZRC1	4	8	4	3.92	0.754	4.08	0.733	-0.0026	COS12-screen-1	0.145	-0.0166	0.00175	1.33	1.01	0.213	0.152	10301	1426	Vacuolar membrane zinc transporter	1.04082
YPR185W	ATG13	26	1	11	3.68	0.609	3.83	0.578	-0.000869	COS12-screen-3	0.111	-0.0318	-1.67e-05	1.3	0.938	0.217	0.149	9207	1454	Regulatory subunit of the Atg1p signaling complex	1.04076
YGR069W		19	3	11	3.7	0.648	3.85	0.647	-0.00213	COS12-screen-2	0.111	-0.00058	0.028	1.19	1.15	0.222	0.174	8595	3031	Dubious open reading frame	1.04054
YGR077C	PEX8	19	4	4	3.71	0.668	3.86	0.677	-8.96e-05	COS12-screen-2	0.12	0.00989	0.0252	1.33	1.26	0.22	0.172	11251	1250	Intraperoxisomal organizer of the peroxisomal import machinery	1.04043
YOL042W	NGL1	8	2	7	3.71	0.637	3.86	0.603	0.000338	COS12-screen-1	0.116	-0.0338	-0.00851	1.33	1.26	0.22	0.138	10636	1565	Putative endonuclease	1.04043
YPR045C	THP3	35	1	9	3.96	0.747	4.12	0.742	0.000785	COS12-screen-4	0.142	-0.000964	0.00674	1.33	1.44	0.213	0.157	14207	381	Protein that may have a role in transcription elongation	1.0404
YKL164C	PIR1	18	7	10	3.72	0.617	3.87	0.613	-0.000298	COS12-screen-2	0.116	-0.00424	0.0147	1.08	1.19	0.216	0.164	9555	2345	O-glycosylated protein required for cell wall stability	1.04032
YPL168W		9	4	10	3.73	0.669	3.88	0.66	0.000494	COS12-screen-1	0.11	-0.00722	0.0274	1.37	1.23	0.235	0.166	9259	2895	Putative protein of unknown function	1.04021
YPL219W	PCL8	9	1	4	3.98	0.689	4.14	0.672	0.000742	COS12-screen-1	0.148	-0.0144	-0.0155	1.37	1.12	0.181	0.152	10967	171	Cyclin	1.0402
YPR043W	RPL43A	46	6	6	3.74	0.714	3.89	0.689	-0.00141	COS12-screen-5	0.117	-0.0219	-0.000632	1.41	1.19	0.213	0.15	9763	2500	Ribosomal 60S subunit protein L43A	1.04011
YHR202W		16	1	5	3.75	0.666	3.9	0.651	-0.000106	COS12-screen-2	0.123	-0.0144	0.00689	1.33	1.08	0.207	0.161	9027	4708	Putative protein of unknown function	1.04
YNR031C	SSK2	41	6	2	3.75	0.754	3.9	0.74	-0.00391	COS12-screen-5	0.119	-0.00983	0.0114	1.55	1.05	0.22	0.158	9774	880	MAP kinase kinase kinase of HOG1 mitogen-activated signaling pathway	1.04
YKL136W		18	6	1	3.75	0.67	3.9	0.663	-0.00168	COS12-screen-2	0.117	-0.00559	0.00205	1.19	1.37	0.211	0.154	9741	2483	Dubious open reading frame	1.04
YMR286W	MRPL33	5	3	5	4.02	0.666	4.18	0.709	0.00403	COS12-screen-1	0.153	0.0443	0.0266	1.37	1.3	0.207	0.18	11728	266	Mitochondrial ribosomal protein of the large subunit	1.0398
YDR271C		30	1	10	3.52	0.643	3.66	0.606	0	COS12-screen-3	0.0837	-0.037	-0.017	1.44	1.3	0.213	0.133	5181	3843	Dubious open reading frame	1.03977
YKL064W	MNR2	18	1	2	3.78	0.643	3.93	0.647	-0.00147	COS12-screen-2	0.114	0.00468	0.0136	1.26	1.12	0.212	0.165	10673	2405	Vacuolar membrane protein required for magnesium homeostasis	1.03968
YDR400W	URH1	12	2	4	3.55	0.665	3.69	0.652	-0.000707	COS12-screen-1	0.0913	-0.011	0.0188	1.37	1.37	0.232	0.159	9940	2619	Uridine nucleosidase (uridine-cytidine N-ribohydrolase)	1.03944
YGL174W	BUD13	49	3	12	3.82	0.665	3.97	0.618	-0.00363	COS12-screen-5	0.129	-0.0458	0.0144	1.37	1.12	0.188	0.178	11571	101	Subunit of the RES complex	1.03927
YML090W		34	2	10	3.82	0.659	3.97	0.713	-0.00183	COS12-screen-4	0.124	0.0559	0.0488	1.26	0.758	0.247	0.181	12964	348	Dubious open reading frame	1.03927
YPR197C		26	2	8	3.83	0.719	3.98	0.678	0.000164	COS12-screen-3	0.119	-0.038	-0.00184	1.3	1.15	0.222	0.144	11124	1591	Dubious open reading frame	1.03916
YHR048W	YHK8	15	1	11	3.58	0.653	3.72	0.646	-0.000831	COS12-screen-2	0.0896	-0.00576	0.029	1.41	1.12	0.239	0.166	10759	1945	Presumed antiporter of the major facilitator superfamily	1.03911
YDR414C	ERD1	12	3	2	3.59	0.611	3.73	0.585	-0.00116	COS12-screen-1	0.0992	-0.0271	0.011	1.26	1.15	0.2	0.168	11193	594	Predicted membrane protein required for lumenal ER protein retention	1.039
YCL027W	FUS1	16	3	5	3.59	0.671	3.73	0.642	-0.00064	COS12-screen-2	0.0977	-0.0268	-0.00263	1.33	1.08	0.223	0.142	7472	4730	Membrane protein localized to the shmoo tip	1.039
YOR226C	ISU2	20	6	2	3.62	0.641	3.76	0.652	-0.000209	COS12-screen-2	0.0911	0.0119	0.0205	1.3	1.08	0.221	0.167	10294	1295	Protein required for synthesis of iron-sulfur proteins	1.03867
YNL076W	MKS1	43	6	12	3.88	0.759	4.03	0.764	-0.0103	COS12-screen-5	0.133	0.00999	0.0129	1.52	2.78	0.2	0.17	10376	135	Pleiotropic negative transcriptional regulator	1.03866
YCL040W	GLK1	16	4	3	3.63	0.718	3.77	0.703	0.000858	COS12-screen-2	0.0982	-0.0118	0.0145	1.33	1.19	0.231	0.156	8349	3420	Glucokinase	1.03857
YOR182C	RPS30B	20	3	3	3.64	0.637	3.78	0.607	-0.000977	COS12-screen-2	0.0965	-0.0298	-0.00191	1.33	1.15	0.224	0.143	11859	581	Protein component of the small (40S) ribosomal subunit	1.03846
YCL016C	DCC1	16	2	12	3.65	0.625	3.79	0.646	-0.000463	COS12-screen-2	0.0999	0.0208	0.0285	1.48	1.37	0.236	0.167	8633	144	Subunit of a complex with Ctf8p and Ctf18p	1.03836
YJL152W		21	5	8	3.66	0.622	3.8	0.606	0.00223	COS12-screen-2	0.101	-0.0169	0.0389	1.3	0.721	0.238	0.176	10603	261	Dubious open reading frame	1.03825
YNR010W	CSE2	41	4	10	3.66	0.679	3.8	0.718	0.00587	COS12-screen-5	0.0978	0.0414	0.04	1.41	1.77	0.245	0.173	11317	196	Subunit of the RNA polymerase II mediator complex	1.03825
YGL227W	VID30	24	2	11	3.94	0.677	4.09	0.699	-0.00186	COS12-screen-3	0.14	0.0236	0.0176	1.26	0.938	0.218	0.165	10745	1215	Central component of GID Complex, involved in FBPase degradation	1.03807
YDR369C	XRS2	11	8	4	3.7	0.633	3.84	0.629	0.0118	COS12-screen-1	0.106	-0.0042	0.0194	1.3	0.649	0.226	0.163	13107	270	Protein required for DNA repair	1.03784
YNL201C	PSY2	28	7	8	3.7	0.636	3.84	0.655	0.000239	COS12-screen-3	0.104	0.0188	0.0375	1.19	1.15	0.229	0.179	10212	2215	Subunit of protein phosphatase PP4 complex	1.03784
YDR259C	YAP6	29	8	12	3.71	0.652	3.85	0.635	0.000155	COS12-screen-3	0.109	-0.0163	0.00794	1.37	1.15	0.215	0.158	7896	3841	Basic leucine zipper (bZIP) transcription factor	1.03774
YML050W	AIM32	3	3	10	3.98	0.72	4.13	0.726	0.00236	COS12-screen-1	0.137	0.01	-0.0327	1.26	0.83	0.187	0.132	12404	182	Putative protein of unknown function	1.03769
YKL197C	PEX1	29	2	10	3.72	0.646	3.86	0.578	-0.000876	COS12-screen-3	0.107	-0.067	-0.0288	1.44	0.974	0.204	0.127	11421	245	AAA-peroxin	1.03763
YPL207W	TYW1	9	1	12	3.72	0.64	3.86	0.617	-0.000852	COS12-screen-1	0.104	-0.0232	0.00143	1.33	1.19	0.219	0.149	8982	2606	Iron-sulfer protein required for synthesis of Wybutosine modified tRNA	1.03763
YKR016W	MIC60	29	5	2	3.73	0.677	3.87	0.699	-0.000918	COS12-screen-3	0.11	0.0232	0.0357	1.23	1.33	0.25	0.166	10987	1179	Component of the MICOS complex	1.03753
YKR054C	DYN1	29	6	12	3.73	0.636	3.87	0.59	0.000887	COS12-screen-3	0.106	-0.045	0.00442	1.26	1.52	0.213	0.155	11441	568	Cytoplasmic heavy chain dynein	1.03753
YJL128C	PBS2	46	3	11	3.73	0.702	3.87	0.719	5.37e-05	COS12-screen-5	0.103	0.0193	0.0165	1.41	1.48	0.218	0.165	10695	717	MAP kinase kinase of the HOG signaling pathway	1.03753
YOL037C		8	2	4	3.73	0.643	3.87	0.622	-0.000838	COS12-screen-1	0.102	-0.02	0.0105	1.41	1.15	0.229	0.152	11220	2338	Dubious open reading frame	1.03753
YLR109W	AHP1	2	8	7	4	0.607	4.15	0.606	-0.000231	COS12-screen-1	0.135	-0.0017	0.0259	1.26	1.19	0.212	0.177	9670	2435	Thiol-specific peroxiredoxin	1.0375
YCR020C	PET18	16	7	2	3.74	0.706	3.88	0.668	-0.000999	COS12-screen-2	0.111	-0.0357	-0.03	1.3	1.01	0.195	0.13	10602	1089	Protein of unknown function	1.03743
YLR218C	COA4	17	5	1	3.74	0.675	3.88	0.633	-0.000573	COS12-screen-2	0.105	-0.0404	-0.00589	1.3	1.26	0.216	0.143	12222	719	Twin Cx(9)C protein involved in cytochrome c oxidase organization	1.03743
YPL125W	KAP120	9	7	3	3.74	0.669	3.88	0.641	-0.0033	COS12-screen-1	0.104	-0.0272	0.00649	1.23	1.01	0.222	0.152	10117	1799	Karyopherin responsible for the nuclear import of Rfp1p	1.03743
YDL172C		40	7	1	3.75	0.693	3.89	0.688	0.000898	COS12-screen-5	0.109	-0.00282	0.0316	1.44	1.41	0.234	0.171	10320	363	Dubious open reading frame	1.03733
YDR422C	SIP1	12	3	8	3.51	0.643	3.64	0.679	-0.000523	COS12-screen-1	0.0873	0.0364	0.035	1.26	1.41	0.236	0.173	10614	1645	Alternate beta-subunit of the Snf1p kinase complex	1.03704
YOR030W	DFG16	6	4	11	3.78	0.694	3.92	0.66	-0.003	COS12-screen-1	0.114	-0.0311	0.000372	1.41	0.649	0.197	0.16	11489	376	Probable multiple transmembrane protein	1.03704
YDR117C	TMA64	11	4	5	3.53	0.666	3.66	0.65	-0.0028	COS12-screen-1	0.0754	-0.0146	0.00475	1.3	1.44	0.224	0.15	9197	2963	Protein of unknown function that associates with ribosomes	1.03683
YML102W	CAC2	34	3	9	3.81	0.648	3.95	0.629	0.00173	COS12-screen-4	0.112	-0.018	0.00925	1.23	1.19	0.21	0.161	12234	824	Subunit of chromatin assembly factor I (CAF-1), with Rlf2p and Msi1p	1.03675
YDR351W	SBE2	11	7	5	3.54	0.652	3.67	0.644	-0.000678	COS12-screen-1	0.0772	-0.00724	0.0161	1.41	1.26	0.238	0.153	9704	3124	Protein required for bud growth	1.03672
YDR116C	MRPL1	11	4	4	3.55	0.688	3.68	0.66	0.000538	COS12-screen-1	0.0895	-0.0265	-0.00353	1.37	1.3	0.221	0.143	9736	2419	Mitochondrial ribosomal protein of the large subunit	1.03662
YDL173W	PAR32	40	7	2	3.83	0.761	3.97	0.712	-0.0081	COS12-screen-5	0.118	-0.044	-0.04	1.44	0.613	0.196	0.12	10675	301	Putative protein of unknown function	1.03655
YHL013C	OTU2	14	7	5	3.83	0.659	3.97	0.67	-0.00113	COS12-screen-2	0.11	0.0118	0.0203	1.26	1.3	0.223	0.165	9365	3499	Protein of unknown function	1.03655
YOL020W	TAT2	8	1	2	3.84	0.664	3.98	0.624	0.000412	COS12-screen-1	0.111	-0.0389	0.0103	1.19	0.902	0.241	0.146	11700	261	High affinity tryptophan and tyrosine permease	1.03646
YML081W	TDA9	3	2	4	4.12	0.807	4.27	0.799	0.000162	COS12-screen-1	0.143	-0.00169	-0.0187	1.3	1.01	0.236	0.12	11192	1278	Transcription factor that regulates acetate production	1.03641
YEL017C-A	PMP2	12	5	8	3.61	0.611	3.74	0.606	1.54e-05	COS12-screen-1	0.0892	-0.00621	0.0172	1.3	1.19	0.226	0.161	10645	2860	Proteolipid associated with plasma membrane H(+)-ATPase (Pma1p)	1.03601
YEL008W		12	5	1	3.62	0.606	3.75	0.579	-0.000854	COS12-screen-1	0.0865	-0.0284	0.000498	1.19	1.01	0.222	0.146	10898	2323	Hypothetical protein predicted to be involved in metabolism	1.03591
YGR231C	PHB2	26	7	9	3.9	0.672	4.04	0.698	0.000782	COS12-screen-3	0.124	0.0272	0.0329	1.23	0.794	0.224	0.178	12116	917	Subunit of the prohibitin complex (Phb1p-Phb2p)	1.0359
YCL056C	PEX34	16	5	2	3.63	0.672	3.76	0.666	0.000168	COS12-screen-2	0.0947	-0.00436	0.0246	1.33	1.12	0.23	0.166	9053	2701	Protein that regulates peroxisome populations	1.03581
YOR172W	YRM1	20	2	10	3.63	0.625	3.76	0.629	-0.000624	COS12-screen-2	0.0917	0.00343	0.0378	1.12	1.26	0.24	0.174	8727	3466	Zinc finger transcription factor involved in multidrug resistance	1.03581
YBR041W	FAT1	42	2	11	3.63	0.675	3.76	0.67	0.00567	COS12-screen-5	0.0901	-0.00384	-0.0132	1.48	1.26	0.217	0.135	10570	747	Very long chain fatty acyl-CoA synthetase and fatty acid transporter	1.03581
YMR075C-A		32	6	3	3.91	0.738	4.05	0.72	-0.00218	COS12-screen-4	0.117	-0.014	-0.0205	1.19	1.19	0.201	0.136	10407	1203	Dubious open reading frame	1.03581
YLR443W	ECM7	37	2	6	3.94	0.794	4.08	0.793	-0.00444	COS12-screen-4	0.119	0.00467	-0.00677	1.3	1.23	0.22	0.14	11445	486	Putative integral membrane protein with a role in calcium uptake	1.03553
YCL044C	MGR1	16	4	5	3.66	0.679	3.79	0.692	0.00032	COS12-screen-2	0.0887	0.015	0.0321	1.41	1.23	0.24	0.168	9243	2943	Subunit of the mitochondrial (mt) i-AAA protease supercomplex	1.03552
YNL166C	BNI5	29	1	10	3.66	0.64	3.79	0.61	0.0028	COS12-screen-3	0.0873	-0.0302	0.0127	1.3	1.12	0.235	0.152	11082	277	Protein involved in organization of septins at the mother-bud neck	1.03552
YJR044C	VPS55	50	2	12	3.66	0.659	3.79	0.639	-0.00119	COS12-screen-5	0.0853	-0.0195	0.0031	1.37	1.12	0.246	0.136	11074	558	Late endosomal protein involved in late endosome to vacuole transport	1.03552
YDR149C		23	3	2	3.95	0.669	4.09	0.6	-0.00788	COS12-screen-3	0.117	-0.0672	-0.00833	1.3	1.15	0.208	0.145	11940	221	Dubious open reading frame	1.03544
YPL149W	ATG5	9	6	1	3.67	0.688	3.8	0.658	-0.00109	COS12-screen-1	0.0944	-0.0275	-0.00601	1.15	1.12	0.223	0.139	10073	2324	Conserved protein involved in autophagy and the Cvt pathway	1.03542
YIL149C	MLP2	43	3	2	3.68	0.678	3.81	0.694	0.00159	COS12-screen-5	0.0943	0.0172	0.0378	1.48	1.19	0.242	0.173	8673	1324	Myosin-like protein associated with the nuclear envelope	1.03533
YKL150W	MCR1	18	6	11	3.68	0.621	3.81	0.605	-0.000633	COS12-screen-2	0.0862	-0.0164	0.00925	1.3	1.05	0.224	0.154	9871	1717	Mitochondrial NADH-cytochrome b5 reductase	1.03533
YGR051C		19	2	9	3.69	0.62	3.82	0.625	3.81e-05	COS12-screen-2	0.0983	0.00459	0.0194	1.12	1.05	0.223	0.165	9445	3325	Dubious open reading frame	1.03523
YPL138C	SPP1	9	6	8	3.69	0.636	3.82	0.591	-0.00109	COS12-screen-1	0.0951	-0.0452	-0.0135	1.12	1.26	0.216	0.135	9284	3175	Subunit of COMPASS (Set1C)	1.03523
YGR022C		24	6	12	3.98	0.72	4.12	0.726	-0.00289	COS12-screen-3	0.124	0.00866	0.00309	1.23	0.83	0.229	0.145	11874	131	Dubious open reading frame	1.03518
YOL096C	COQ3	33	1	2	3.98	0.764	4.12	0.751	-0.00346	COS12-screen-4	0.123	-0.00863	0.00194	1.23	1.33	0.238	0.139	10329	1891	O-methyltransferase	1.03518
YGR052W	FMP48	19	2	10	3.7	0.658	3.83	0.646	-0.000699	COS12-screen-2	0.0925	-0.0115	0.0154	1.33	1.19	0.227	0.158	9039	3214	Putative protein of unknown function	1.03514
YBR278W	DPB3	39	2	10	3.72	0.702	3.85	0.682	-0.00359	COS12-screen-5	0.102	-0.0176	0.0275	1.44	1.44	0.227	0.171	11142	463	Third-largest subunit of DNA polymerase II (DNA polymerase epsilon)	1.03495
YML089C		3	1	9	4.02	0.739	4.16	0.721	-0.00246	COS12-screen-1	0.13	-0.0141	0.00551	1.3	1.59	0.238	0.143	11479	1311	Dubious open reading frame	1.03483
YGL042C		28	1	11	3.74	0.652	3.87	0.661	0.000319	COS12-screen-3	0.1	0.0102	0.0417	1.41	1.23	0.237	0.179	9795	1798	Dubious open reading frame	1.03476
YNL255C	GIS2	6	2	2	3.74	0.667	3.87	0.641	0.000444	COS12-screen-1	0.0967	-0.0247	-0.00214	1.3	1.12	0.235	0.137	11768	1464	Translational activator for mRNAs with internal ribosome entry sites	1.03476
YOR269W	PAC1	45	8	9	3.74	0.715	3.87	0.79	-0.00101	COS12-screen-5	0.0927	0.0776	0.0738	1.44	1.19	0.246	0.207	11227	179	Involved in nuclear migration, part of the dynein/dynactin pathway	1.03476
YIL112W	HOS4	43	1	1	3.75	0.703	3.88	0.754	0.00425	COS12-screen-5	0.0944	0.0529	0.0223	1.23	0.974	0.229	0.164	9461	651	Subunit of the Set3 complex	1.03467
YMR287C	DSS1	5	3	6	4.07	0.696	4.21	0.718	-0.000898	COS12-screen-1	0.132	0.0242	0.0258	1.19	0.938	0.241	0.161	11707	353	3'-5' exoribonuclease	1.0344
YNR020C	ATP23	41	5	5	3.78	0.759	3.91	0.685	-0.0022	COS12-screen-5	0.105	-0.0696	-0.0259	1.41	1.33	0.214	0.124	9777	861	Putative metalloprotease of the mitochondrial inner membrane	1.03439
YKL085W	MDH1	18	2	9	3.78	0.639	3.91	0.631	-0.000444	COS12-screen-2	0.102	-0.00753	0.0157	1.44	1.23	0.238	0.153	10154	2257	Mitochondrial malate dehydrogenase	1.03439
YPL191C		9	3	3	3.78	0.74	3.91	0.717	0.000445	COS12-screen-1	0.0955	-0.0193	-0.0129	1.23	0.83	0.218	0.135	11039	1275	Putative protein of unknown function	1.03439
YPL199C		9	2	7	3.79	0.673	3.92	0.625	-8.36e-05	COS12-screen-1	0.103	-0.0463	-0.00836	1.15	1.08	0.209	0.144	10610	1652	Putative protein of unknown function	1.0343
YBR061C	TRM7	42	4	4	3.8	0.783	3.93	0.775	-8.05e-05	COS12-screen-5	0.0963	-0.00267	-0.00678	1.41	1.19	0.235	0.132	9866	888	2'-O-ribose methyltransferase	1.03421
YPR084W		35	4	1	3.8	0.699	3.93	0.692	-0.00203	COS12-screen-4	0.0956	-0.00461	0.0153	1.26	1.26	0.23	0.157	11365	1459	Putative protein of unknown function	1.03421
YFR021W	ATG18	31	7	7	3.81	0.646	3.94	0.631	0.00295	COS12-screen-4	0.105	-0.0146	0.00785	1.23	1.19	0.215	0.157	11698	1420	Phosphoinositide binding protein	1.03412
YML027W	YOX1	45	4	5	3.82	0.73	3.95	0.718	-0.00198	COS12-screen-5	0.112	-0.00837	0.000912	1.41	1.08	0.23	0.142	11401	239	Homeobox transcriptional repressor	1.03403
YDR406W	PDR15	12	2	9	3.54	0.637	3.66	0.637	-0.000266	COS12-screen-1	0.0704	0.000197	0.0212	1.26	1.01	0.232	0.161	9968	2888	Plasma membrane ATP binding cassette (ABC) transporter	1.0339
YPL212C	PUS1	9	1	10	3.84	0.677	3.97	0.663	0.000955	COS12-screen-1	0.103	-0.013	-0.00131	1.26	1.33	0.228	0.141	9205	2708	tRNA:pseudouridine synthase	1.03385
YNL121C	TOM70	43	8	11	3.84	0.742	3.97	0.716	-0.000689	COS12-screen-5	0.0984	-0.022	0.00196	1.52	1.12	0.219	0.149	8573	1770	Component of the TOM (translocase of outer membrane) complex	1.03385
YMR029C	FAR8	3	8	7	3.84	0.655	3.97	0.661	-0.00155	COS12-screen-1	0.0979	0.00617	0.0209	1.26	1.12	0.232	0.162	10501	1585	Protein involved in recovery from arrest in response to pheromone	1.03385
YNL265C	IST1	6	1	10	3.86	0.702	3.99	0.695	-4.15e-05	COS12-screen-1	0.107	-0.0044	0.0059	1.33	1.19	0.235	0.145	10925	2224	Protein with positive role in the multivesicular body sorting pathway	1.03368
YDR134C		11	5	9	3.57	0.638	3.69	0.624	0.00134	COS12-screen-1	0.0694	-0.0133	-0.00845	1.23	0.902	0.228	0.134	10121	2056	Hypothetical protein	1.03361
YGL218W		24	2	4	3.87	0.652	4	0.677	-0.00567	COS12-screen-3	0.108	0.0254	0.063	1.23	1.3	0.241	0.198	11999	116	Dubious open reading frame	1.03359
YMR080C	NAM7	32	6	7	3.87	0.682	4	0.661	-0.00267	COS12-screen-4	0.106	-0.019	-0.00191	1.15	1.19	0.219	0.145	10308	2044	ATP-dependent RNA helicase of the SFI superfamily	1.03359
YDR125C	ECM18	11	4	12	3.58	0.632	3.7	0.622	-0.000547	COS12-screen-1	0.0827	-0.0104	0.00458	1.33	1.26	0.231	0.145	9147	2740	Protein of unknown function	1.03352
YLR169W		17	1	9	3.58	0.668	3.7	0.675	-0.000337	COS12-screen-2	0.0819	0.00843	0.0259	1.33	1.44	0.238	0.163	7788	3563	Dubious open reading frame	1.03352
YDR395W	SXM1	12	2	2	3.58	0.664	3.7	0.672	0.000201	COS12-screen-1	0.0752	0.00988	0.0249	1.37	1.3	0.24	0.161	9968	1993	Nuclear transport factor (karyopherin)	1.03352
YHR080C		15	3	3	3.58	0.696	3.7	0.695	-0.00123	COS12-screen-2	0.0702	0.000908	0.015	1.26	1.12	0.236	0.153	10967	2085	Protein of unknown function	1.03352
YHL005C		14	7	12	3.88	0.614	4.01	0.602	-0.00134	COS12-screen-2	0.113	-0.0133	0.011	1.12	1.12	0.207	0.165	10676	2263	Dubious open reading frame	1.03351
YHR029C	YHI9	14	8	11	3.88	0.628	4.01	0.634	-0.000824	COS12-screen-2	0.113	0.00564	0.0062	1.23	1.01	0.21	0.158	9731	2964	Protein of unknown function	1.03351
YDR537C		44	1	11	3.88	0.762	4.01	0.731	-0.00296	COS12-screen-5	0.106	-0.0267	0.000593	1.44	1.44	0.228	0.143	9090	1274	Dubious open reading frame	1.03351
YDR383C	NKP1	12	1	3	3.59	0.65	3.71	0.644	-4.32e-05	COS12-screen-1	0.0688	-0.00587	0.0262	1.26	1.41	0.251	0.157	9613	2586	Central kinetochore protein and subunit of the Ctf19 complex	1.03343
YLR373C	VID22	22	2	3	3.6	0.654	3.72	0.64	0.000872	COS12-screen-2	0.0725	-0.0131	0.00912	1.44	1.08	0.218	0.157	10632	752	Glycosylated integral membrane protein localized to plasma membrane	1.03333
YBR205W	KTR3	10	3	9	3.61	0.664	3.73	0.637	-0.000374	COS12-screen-1	0.0763	-0.0255	0.00646	1.26	0.758	0.237	0.144	9953	2454	Putative alpha-1,2-mannosyltransferase	1.03324
YMR010W		3	7	1	3.92	0.705	4.05	0.697	-0.00146	COS12-screen-1	0.115	-0.00551	0.023	1.23	1.41	0.239	0.16	9359	1442	Putative protein of unknown function	1.03316
YGR004W	PEX31	24	5	9	3.92	0.662	4.05	0.635	-0.00116	COS12-screen-3	0.114	-0.0261	0.0118	1.15	1.41	0.228	0.154	10747	1379	Peroxisomal integral membrane protein	1.03316
YBR023C	CHS3	42	1	9	3.62	0.687	3.74	0.68	-0.00135	COS12-screen-5	0.0747	-0.00459	0.000689	1.41	1.37	0.233	0.14	8779	1504	Chitin synthase III	1.03315
YJR077C	MIR1	37	7	12	3.93	0.753	4.06	0.725	-0.00292	COS12-screen-4	0.105	-0.0236	-0.0257	1.3	0.938	0.211	0.126	10643	1333	Mitochondrial phosphate carrier	1.03308
YEL043W		12	7	3	3.64	0.602	3.76	0.58	-0.00033	COS12-screen-1	0.0827	-0.0232	0.0111	1.19	1.19	0.222	0.157	11416	2179	Predicted cytoskeleton protein involved in intracellular signaling	1.03297
YHR209W	CRG1	16	1	10	3.64	0.602	3.76	0.592	5.11e-05	COS12-screen-2	0.0793	-0.0111	0.00242	1.41	1.01	0.229	0.145	5973	5182	S-AdoMet-dependent methyltransferase involved in lipid homeostasis	1.03297
YPL247C		8	7	8	3.64	0.651	3.76	0.646	-0.000692	COS12-screen-1	0.0764	-0.00423	0.00796	1.48	1.23	0.237	0.146	9325	1681	Putative protein of unknown function	1.03297
YHR161C	YAP1801	15	8	1	3.64	0.666	3.76	0.652	-0.000898	COS12-screen-2	0.0734	-0.0127	-0.00144	1.44	0.938	0.231	0.139	12895	1571	Protein of the AP180 family, involved in clathrin cage assembly	1.03297
YGL003C	CDH1	27	7	4	3.95	0.701	4.08	0.619	-0.00342	COS12-screen-3	0.114	-0.0801	-0.0148	1.3	0.902	0.205	0.14	12346	200	Activator of anaphase-promoting complex/cyclosome (APC/C)	1.03291
YMR294W	JNM1	5	3	11	3.95	0.619	4.08	0.604	0.00136	COS12-screen-1	0.108	-0.0158	0.0165	1.19	1.08	0.225	0.161	10539	921	Component of the yeast dynactin complex	1.03291
YCL061C	MRC1	16	5	5	3.65	0.672	3.77	0.624	-4.2e-05	COS12-screen-2	0.0809	-0.046	-0.000173	1.37	1.26	0.229	0.142	8708	2515	S-phase checkpoint protein required for DNA replication	1.03288
YOL076W	MDM20	8	5	2	3.66	0.673	3.78	0.682	0.00205	COS12-screen-1	0.0831	0.0105	0.011	1.37	1.33	0.238	0.148	10772	717	Non-catalytic subunit of the NatB N-terminal acetyltransferase	1.03279
YLR142W	PUT1	16	8	9	3.66	0.64	3.78	0.628	-0.000566	COS12-screen-2	0.0826	-0.0116	0.0104	1.26	1.23	0.235	0.149	7060	3919	Proline oxidase	1.03279
YOR183W	FYV12	20	3	4	3.66	0.663	3.78	0.688	0.00108	COS12-screen-2	0.0763	0.0268	0.0207	1.44	1.01	0.242	0.156	10929	900	Protein of unknown function	1.03279
YPL256C	CLN2	8	7	2	3.67	0.69	3.79	0.7	-0.000378	COS12-screen-1	0.0859	0.0126	0.0222	1.3	0.577	0.251	0.152	9818	907	G1 cyclin involved in regulation of the cell cycle	1.0327
YEL064C	AVT2	12	8	10	3.68	0.594	3.8	0.582	0.000459	COS12-screen-1	0.0868	-0.0135	0.0114	1.12	1.15	0.224	0.156	10218	3733	Putative transporter	1.03261
YGR068C	ART5	19	3	10	3.69	0.661	3.81	0.673	-0.00127	COS12-screen-2	0.0852	0.0135	0.0367	1.44	1.23	0.24	0.173	9858	2251	Protein proposed to regulate endocytosis of plasma membrane proteins	1.03252
YCL060C		16	5	4	3.69	0.698	3.81	0.685	0.000215	COS12-screen-2	0.0847	-0.0103	-0.00447	1.33	1.12	0.214	0.145	9587	1596	Merged open reading frame	1.03252
YPL181W	CTI6	9	3	10	3.69	0.658	3.81	0.616	0.000389	COS12-screen-1	0.0801	-0.0415	0.0108	1.37	1.01	0.232	0.151	11068	979	Component of the Rpd3L histone deacetylase complex	1.03252
YLL049W	LDB18	33	6	9	4	0.763	4.13	0.776	0.00206	COS12-screen-4	0.115	0.0171	-0.038	1.33	1.33	0.196	0.122	11876	148	Component of the dynactin complex	1.0325
YKL109W	HAP4	18	4	3	3.71	0.668	3.83	0.658	0.000415	COS12-screen-2	0.0826	-0.00868	0.00467	1.41	1.26	0.234	0.144	10400	2372	Transcription factor	1.03235
YLR324W	PEX30	21	7	4	3.72	0.651	3.84	0.643	-0.000721	COS12-screen-2	0.0855	-0.00682	0.0213	1.3	1.19	0.244	0.155	9780	1546	Peroxisomal integral membrane protein	1.03226
YEL062W	NPR2	12	8	8	3.73	0.607	3.85	0.812	0.00185	COS12-screen-1	0.0915	0.204	0.153	1.23	1.73	0.296	0.259	13250	243	Subunit of SEA (Seh1-associated), Npr2/3, and Iml1p complexes	1.03217
YJR124C		38	2	2	3.74	0.691	3.86	0.717	-0.000929	COS12-screen-4	0.0911	0.0273	0.0411	1.41	1.23	0.236	0.179	8752	2405	Putative protein of unknown function	1.03209
YJR145C	RPS4A	38	2	12	3.74	0.684	3.86	0.644	-0.000955	COS12-screen-4	0.0851	-0.0381	-0.0071	1.37	1.26	0.205	0.148	9871	1247	Protein component of the small (40S) ribosomal subunit	1.03209
YLR173W		17	2	1	3.74	0.675	3.86	0.671	0.00167	COS12-screen-2	0.0837	-0.00238	0.0137	1.3	1.12	0.255	0.141	12286	728	Putative protein of unknown function	1.03209
YKR094C	RPL40B	46	4	1	3.75	0.757	3.87	0.797	-0.00355	COS12-screen-5	0.0896	0.045	0.0279	1.48	1.52	0.234	0.167	9344	1353	Ubiquitin-ribosomal 60S subunit protein L40B fusion protein	1.032
YLR110C	CCW12	46	4	5	3.78	0.754	3.9	0.748	0.00144	COS12-screen-5	0.0891	-0.00119	0.0053	1.41	1.19	0.238	0.142	10051	1138	Cell wall mannoprotein	1.03175
YGR132C	PHB1	13	7	7	3.78	0.571	3.9	0.556	-0.0011	COS12-screen-2	0.086	-0.0174	0.00166	1.15	1.08	0.218	0.15	10936	2464	Subunit of the prohibitin complex (Phb1p-Phb2p)	1.03175
YLR098C	CHA4	2	7	12	4.11	0.679	4.24	0.665	0.00171	COS12-screen-1	0.126	-0.0119	0.0128	1.33	1.08	0.224	0.157	9453	2331	DNA binding transcriptional activator	1.03163
YLR309C	IMH1	23	2	1	3.8	0.629	3.92	0.643	0.00154	COS12-screen-3	0.0929	0.0147	0.0239	1.23	1.15	0.232	0.164	7881	3928	Protein involved in vesicular transport	1.03158
YPL201C	YIG1	9	2	5	3.8	0.669	3.92	0.638	0.00152	COS12-screen-1	0.086	-0.0301	-0.00821	1.26	1.12	0.24	0.128	10378	1737	Protein that interacts with glycerol 3-phosphatase	1.03158
YDR520C	URC2	48	6	10	3.81	0.669	3.93	0.657	-0.00147	COS12-screen-5	0.0975	-0.0107	-0.00475	1.15	1.08	0.226	0.139	9700	2347	Putative Zn(II)2Cys6 motif containing transcription factor	1.0315
YDR094W		11	2	8	3.5	0.648	3.61	0.65	8.13e-05	COS12-screen-1	0.0615	0.00315	-0.00284	1.33	1.37	0.221	0.143	9240	2578	Dubious open reading frame	1.03143
YPL174C	NIP100	9	4	5	3.82	0.685	3.94	0.694	0.000106	COS12-screen-1	0.0945	0.0109	0.0215	1.33	0.794	0.242	0.157	11506	364	Large subunit of the dynactin complex	1.03141
YDR084C	TVP23	11	2	2	3.52	0.64	3.63	0.614	-0.000637	COS12-screen-1	0.0628	-0.0257	0.00598	1.3	1.41	0.229	0.148	9427	2515	Integral membrane protein	1.03125
YPL200W	CSM4	9	2	6	3.85	0.7	3.97	0.659	-0.00149	COS12-screen-1	0.0908	-0.038	-0.0272	1.33	1.33	0.23	0.114	12400	482	Protein required for accurate chromosome segregation during meiosis	1.03117
YGL255W	ZRT1	24	4	10	3.85	0.657	3.97	0.651	0.00108	COS12-screen-3	0.088	-0.00512	0.0125	1.33	1.08	0.229	0.155	10429	1623	High-affinity zinc transporter of the plasma membrane	1.03117
YDR100W	TVP15	11	3	2	3.53	0.656	3.64	0.636	0.000265	COS12-screen-1	0.0654	-0.0192	-0.00336	1.3	0.902	0.228	0.139	9740	1762	Integral membrane protein	1.03116
YGR209C	TRX2	14	4	6	3.86	0.643	3.98	0.649	-0.0014	COS12-screen-2	0.0921	0.00654	0.00812	1.15	1.12	0.228	0.151	10566	1746	Cytoplasmic thioredoxin isoenzyme	1.03109
YIL065C	FIS1	30	8	10	3.54	0.653	3.65	0.632	-2.38e-06	COS12-screen-3	0.0688	-0.0202	0.00108	1.37	1.41	0.226	0.145	8540	3889	Protein involved in mitochondrial fission and peroxisome abundance	1.03107
YEL012W	UBC8	36	2	5	3.88	0.72	4	0.702	-0.000506	COS12-screen-4	0.0931	-0.0147	-0.00717	1.23	1.3	0.231	0.134	9731	1886	Ubiquitin-conjugating enzyme that regulates gluconeogenesis	1.03093
YDR090C		11	2	5	3.56	0.656	3.67	0.659	0.000737	COS12-screen-1	0.0591	0.00363	0.00788	1.23	1.26	0.242	0.143	9000	2558	Putative protein of unknown function	1.0309
YDR363W-A	SEM1	26	4	2	3.9	0.722	4.02	0.683	-0.00143	COS12-screen-3	0.102	-0.0354	-0.00175	1.12	1.41	0.229	0.14	11219	1647	Component of lid subcomplex of 26S proteasome regulatory subunit	1.03077
YDR433W		12	4	4	3.6	0.641	3.71	0.641	-0.0023	COS12-screen-1	0.0601	0.0011	0.0257	1.23	1.55	0.248	0.157	9356	3318	Dubious open reading frame	1.03056
YBR215W	HPC2	10	4	6	3.61	0.655	3.72	0.615	-0.00117	COS12-screen-1	0.0715	-0.0386	0.0182	1.3	1.44	0.245	0.152	12852	363	Subunit of the HIR complex	1.03047
YBL103C	RTG3	41	7	10	3.61	0.675	3.72	0.695	-0.00207	COS12-screen-5	0.0643	0.0211	0.0543	1.66	1.26	0.292	0.162	11095	154	bHLH/Zip transcription factor for retrograde (RTG) and TOR pathways	1.03047
YDR387C		12	1	7	3.62	0.656	3.73	0.63	-0.000184	COS12-screen-1	0.0638	-0.025	-0.00318	1.3	1.12	0.235	0.135	10310	2053	Putative transporter	1.03039
YPR164W	MMS1	26	1	1	3.95	0.745	4.07	0.748	0.00791	COS12-screen-3	0.103	0.00761	-0.0134	1.19	1.23	0.227	0.13	11353	617	Subunit of E3 ubiquitin ligase complex involved in replication repair	1.03038
YNL087W	TCB2	43	7	7	3.63	0.652	3.74	0.653	-0.000151	COS12-screen-5	0.0622	0.0017	0.0108	1.55	1.08	0.249	0.142	8253	1435	ER protein involved in ER-plasma membrane tethering	1.0303
YMR003W	AIM34	3	6	8	3.96	0.731	4.08	0.655	-0.00335	COS12-screen-1	0.112	-0.0717	-0.0388	1.26	1.3	0.203	0.117	12379	231	Protein of unknown function	1.0303
YER063W	THO1	36	2	8	3.96	0.807	4.08	0.828	0.00219	COS12-screen-4	0.0951	0.027	-0.0126	1.48	1.33	0.236	0.126	9855	1911	Conserved nuclear RNA-binding protein	1.0303
YGL141W	HUL5	49	1	10	3.64	0.646	3.75	0.66	-0.000888	COS12-screen-5	0.0647	0.0143	0.0206	1.44	1.41	0.239	0.157	9100	1852	Multiubiquitin chain assembly factor (E4)	1.03022
YIL009C-A	EST3	32	2	1	3.98	0.775	4.1	0.786	0.0019	COS12-screen-4	0.104	0.0163	0.0118	1.37	1.23	0.253	0.141	9357	1997	Component of the telomerase holoenzyme	1.03015
YOR187W	TUF1	20	3	8	3.65	0.623	3.76	0.568	0.00639	COS12-screen-2	0.0741	-0.0548	-0.0344	1.33	1.15	0.212	0.117	12100	137	Mitochondrial translation elongation factor Tu	1.03014
YOR052C	TMC1	6	6	7	3.66	0.623	3.77	0.652	-0.000331	COS12-screen-1	0.0772	0.0293	0.0385	1.12	1.23	0.25	0.169	6052	1195	AN1-type zinc finger protein of unknown function	1.03005
YLR254C	NDL1	22	6	6	3.66	0.648	3.77	0.654	-0.00206	COS12-screen-2	0.0711	0.00656	0.0209	1.41	1.33	0.237	0.158	7111	4368	Homolog of nuclear distribution factor NudE	1.03005
YDR289C	RTT103	30	3	1	3.66	0.663	3.77	0.641	0.00136	COS12-screen-3	0.068	-0.0202	0.0236	1.12	1.37	0.257	0.151	11694	378	Protein involved in transcription termination by RNA polymerase II	1.03005
YOR165W	SEY1	20	2	4	3.66	0.693	3.77	0.689	-0.00131	COS12-screen-2	0.0647	-0.00134	0.0134	1.15	1.48	0.249	0.144	11047	1661	Dynamin-like GTPase that mediates homotypic ER fusion	1.03005
YCR017C	CWH43	16	6	12	3.67	0.629	3.78	0.63	0.00128	COS12-screen-2	0.0722	0.00094	0.00307	1.33	1.23	0.244	0.137	7766	3116	Putative sensor/transporter protein involved in cell wall biogenesis	1.02997
YLR348C	2001-12-01	21	8	8	3.67	0.647	3.78	0.618	-0.00118	COS12-screen-2	0.0651	-0.0284	0.0132	1.37	1.26	0.247	0.146	7448	4111	Mitochondrial dicarboxylate carrier	1.02997
YNL127W	FAR11	42	6	9	3.68	0.683	3.79	0.638	-0.00257	COS12-screen-5	0.0756	-0.0428	-0.0273	1.41	1.05	0.216	0.121	10520	527	Protein involved in recovery from cell cycle arrest	1.02989
YHR110W	ERP5	15	4	10	3.68	0.634	3.79	0.631	-0.00157	COS12-screen-2	0.0743	-0.00371	-0.0393	1.12	1.3	0.2	0.118	12752	220	Protein with similarity to Emp24p and Erv25p	1.02989
YNL273W	TOF1	6	1	3	4.02	0.724	4.14	0.704	0.00429	COS12-screen-1	0.112	-0.0162	-0.0173	1.26	0.938	0.21	0.135	12950	838	Subunit of a replication-pausing checkpoint complex	1.02985
YOR016C	ERP4	6	3	10	3.69	0.679	3.8	0.663	-0.00173	COS12-screen-1	0.0791	-0.0146	-0.0152	1.44	1.05	0.214	0.135	11534	1152	Member of the p24 family involved in ER to Golgi transport	1.02981
YOR199W		20	4	7	3.69	0.646	3.8	0.626	-0.000972	COS12-screen-2	0.0766	-0.0191	0.014	1.12	1.05	0.23	0.155	10379	1956	Dubious open reading frame	1.02981
YKL179C	COY1	18	8	11	3.69	0.67	3.8	0.665	-0.00016	COS12-screen-2	0.0746	-0.00373	0.000182	1.41	1.3	0.229	0.142	9035	1999	Golgi membrane protein with similarity to mammalian CASP	1.02981
YKL130C	SHE2	18	5	7	3.7	0.619	3.81	0.635	-8.91e-05	COS12-screen-2	0.071	0.016	0.0134	1.3	1.12	0.244	0.148	9719	2352	RNA-binding protein that binds specific mRNAs and interacts with She3p	1.02973
YEL056W	HAT2	12	8	3	3.71	0.61	3.82	0.615	-0.000962	COS12-screen-1	0.0808	0.00432	0.0273	1.12	1.15	0.242	0.162	10556	3541	Subunit of the Hat1p-Hat2p histone acetyltransferase complex	1.02965
YOR070C	GYP1	6	7	9	3.71	0.677	3.82	0.732	-0.000104	COS12-screen-1	0.0798	0.0561	0.046	1.41	1.26	0.256	0.174	10190	1020	Cis-golgi GTPase-activating protein (GAP) for yeast Rabs	1.02965
YKL031W		17	7	2	3.71	0.697	3.82	0.662	-0.00494	COS12-screen-2	0.0773	-0.0327	0.0145	1.33	1.12	0.246	0.147	11580	836	Dubious open reading frame	1.02965
YLR124W		3	1	7	4.05	0.783	4.17	0.773	0.000338	COS12-screen-1	0.106	-0.00502	-0.0218	1.33	1.15	0.229	0.12	10440	2363	Dubious open reading frame	1.02963
YOL036W		8	2	3	3.72	0.65	3.83	0.645	-0.000228	COS12-screen-1	0.0769	-0.00424	0.0139	1.3	1.19	0.226	0.158	11029	2830	Protein of unknown function	1.02957
YPL177C	CUP9	9	4	3	3.73	0.668	3.84	0.664	0.000365	COS12-screen-1	0.071	-0.00352	0.0134	1.44	1.12	0.241	0.149	8061	3556	Homeodomain-containing transcriptional repressor	1.02949
YFL023W	BUD27	31	4	4	4.07	0.801	4.19	0.735	0.00501	COS12-screen-4	0.106	-0.0592	-0.0448	1.23	0.974	0.201	0.112	13008	134	Unconventional prefoldin protein involved in translation initiation	1.02948
YLR114C	AVL9	2	8	11	4.08	0.644	4.2	0.65	-0.000627	COS12-screen-1	0.112	0.00685	0.00608	1.26	1.15	0.226	0.15	8369	2869	Conserved protein involved in exocytic transport from the Golgi	1.02941
YGL105W	ARC1	48	7	10	3.74	0.658	3.85	0.671	0.000667	COS12-screen-5	0.0808	0.0138	0.0104	1.15	1.26	0.233	0.15	10789	1344	Protein that binds tRNA and methionyl- and glutamyl-tRNA synthetases	1.02941
YER091C-A		26	4	11	3.74	0.633	3.85	0.615	-0.000155	COS12-screen-3	0.0769	-0.0174	0.0068	1.26	1.19	0.243	0.141	8964	3686	Dubious open reading frame	1.02941
YKL162C		18	7	8	3.75	0.638	3.86	0.633	-0.00204	COS12-screen-2	0.075	-0.00524	0.0285	1.3	1.52	0.245	0.162	9591	2319	Putative protein of unknown function	1.02933
YKR017C	HEL1	29	5	3	3.76	0.709	3.87	0.7	-0.00127	COS12-screen-3	0.0806	-0.00608	0.00607	1.41	1.41	0.24	0.142	11480	1156	RING finger ubiquitin ligase (E3)	1.02926
YPL039W		25	2	10	3.76	0.638	3.87	0.606	-0.000859	COS12-screen-3	0.0785	-0.0319	-0.00595	1.44	1.01	0.234	0.133	8853	3877	Putative protein of unknown function	1.02926
YER084W		13	6	7	3.77	0.599	3.88	0.588	0.00077	COS12-screen-2	0.0774	-0.0122	0.0167	1.15	1.19	0.228	0.159	9758	3145	Protein of unknown function	1.02918
YDR488C	PAC11	48	4	8	3.77	0.644	3.88	0.629	-0.00309	COS12-screen-5	0.0732	-0.0142	0.0231	1.23	1.26	0.225	0.167	11161	824	Dynein intermediate chain, microtubule motor protein	1.02918
YGL126W	SCS3	48	8	11	3.78	0.644	3.89	0.643	-0.00057	COS12-screen-5	0.0815	-0.00102	-0.00352	1.3	0.974	0.223	0.142	10008	1829	Protein required for inositol prototrophy	1.0291
YKL113C	RAD27	18	4	5	3.78	0.661	3.89	0.646	0.00318	COS12-screen-2	0.081	-0.0139	-0.000821	1.3	0.577	0.235	0.138	12046	507	5' to 3' exonuclease, 5' flap endonuclease	1.0291
YKL070W		18	1	8	3.79	0.628	3.9	0.624	-0.000992	COS12-screen-2	0.0739	-0.00466	0.00333	1.37	1.26	0.241	0.139	11093	2059	Putative protein of unknown function	1.02902
YBR277C		39	2	9	3.8	0.741	3.91	0.722	-0.00381	COS12-screen-5	0.0855	-0.0153	0.0165	1.41	1.37	0.248	0.148	10397	810	Dubious open reading frame	1.02895
YGR228W		26	7	7	3.8	0.661	3.91	0.656	0.000307	COS12-screen-3	0.0852	-0.00352	-0.00568	1.15	1.01	0.222	0.14	10415	2920	Dubious open reading frame	1.02895
YOR019W		6	4	1	3.8	0.683	3.91	0.713	0.00294	COS12-screen-1	0.08	0.0312	0.0123	1.26	0.794	0.236	0.15	11336	1177	Protein of unknown function	1.02895
YBR174C		10	1	9	3.8	0.669	3.91	0.689	0.00464	COS12-screen-1	0.0783	0.0207	-0.00183	1.33	1.19	0.235	0.137	13311	226	Dubious open reading frame	1.02895
YGL060W	YBP2	28	2	12	3.81	0.678	3.92	0.668	0.0012	COS12-screen-3	0.0885	-0.00808	0.00726	1.15	1.08	0.233	0.147	11112	1400	Central kinetochore associated protein	1.02887
YGR163W	GTR2	14	1	7	3.81	0.669	3.92	0.68	0.000633	COS12-screen-2	0.0838	0.0125	0.0175	1.26	1.08	0.247	0.15	10489	1864	Putative GTP binding protein	1.02887
YPL057C	SUR1	25	1	8	3.81	0.665	3.92	0.634	-0.000904	COS12-screen-3	0.0778	-0.0298	-0.0157	1.19	1.23	0.233	0.124	8618	4379	Mannosylinositol phosphorylceramide (MIPC) synthase catalytic subunit	1.02887
YMR167W	MLH1	4	3	7	3.83	0.664	3.94	0.691	-0.00165	COS12-screen-1	0.0896	0.0288	0.027	1.33	1.26	0.242	0.162	11030	1590	Protein required for mismatch repair in mitosis and meiosis	1.02872
YGL035C	MIG1	28	1	6	3.84	0.699	3.95	0.694	-0.00513	COS12-screen-3	0.0857	-0.00281	-0.000139	1.23	1.15	0.223	0.145	11480	764	Transcription factor involved in glucose repression	1.02865
YER120W	SCS2	49	5	11	3.85	0.661	3.96	0.685	0.00188	COS12-screen-5	0.0885	0.0255	0.0326	1.26	1.19	0.245	0.166	9974	1300	Integral ER membrane protein, regulates phospholipid metabolism	1.02857
YBL067C	UBP13	27	5	5	3.86	0.681	3.97	0.676	-0.00415	COS12-screen-3	0.087	-0.00357	0.00278	1.3	1.3	0.238	0.14	10837	1968	Ubiquitin-specific protease that cleaves Ub-protein fusions	1.0285
YPL214C	THI6	9	1	7	3.86	0.705	3.97	0.67	-0.000615	COS12-screen-1	0.0852	-0.0323	-0.0454	1.33	1.01	0.207	0.108	12716	805	Thiamine-phosphate diphosphorylase and hydroxyethylthiazole kinase	1.0285
YBL008W	HIR1	27	1	6	3.86	0.668	3.97	0.624	-0.00103	COS12-screen-3	0.0837	-0.042	0.00995	1.23	0.144	0.234	0.149	11840	154	Subunit of the HIR complex	1.0285
YDR421W	ARO80	12	3	7	3.51	0.645	3.61	0.638	-0.000726	COS12-screen-1	0.0502	-0.007	0.00682	1.19	1.19	0.248	0.138	10916	2407	Zinc finger transcriptional activator of the Zn2Cys6 family	1.02849
YLL018C-A	COX19	36	8	12	3.87	0.675	3.98	0.675	-0.000602	COS12-screen-4	0.0868	0.00145	-0.0015	1.23	1.19	0.223	0.143	8331	3061	Protein required for cytochrome c oxidase assembly	1.02842
YJR117W	STE24	38	1	8	3.87	0.758	3.98	0.731	-0.00151	COS12-screen-4	0.0857	-0.0225	-0.00272	1.3	1.05	0.232	0.138	9035	2336	Highly conserved zinc metalloprotease	1.02842
YIR005W	IST3	43	5	1	3.88	0.815	3.99	0.832	-0.00814	COS12-screen-5	0.0955	0.0236	0.0187	1.55	1.33	0.239	0.155	9980	393	Component of the U2 snRNP	1.02835
YBL065W		27	5	3	3.88	0.695	3.99	0.694	-0.00243	COS12-screen-3	0.0844	0.00186	0.0193	1.19	1.23	0.238	0.156	9753	2794	Dubious open reading frame	1.02835
YIL072W	HOP1	30	8	11	3.53	0.65	3.63	0.643	-0.00012	COS12-screen-3	0.0542	-0.00631	0.00214	1.19	1.52	0.238	0.139	7617	4325	Meiosis-specific protein required for chromosome synapsis	1.02833
YGL016W	KAP122	27	8	3	3.89	0.689	4	0.664	-0.000157	COS12-screen-3	0.0905	-0.0223	-0.00224	1.41	1.12	0.231	0.139	9766	3754	Karyopherin beta	1.02828
YLR288C	MEC3	22	8	10	3.54	0.668	3.64	0.656	0.000336	COS12-screen-2	0.0565	-0.0112	-0.0091	1.26	1.41	0.239	0.127	6665	1571	DNA damage and meiotic pachytene checkpoint protein	1.02825
YPL041C		25	2	8	3.9	0.709	4.01	0.694	-0.000799	COS12-screen-3	0.0945	-0.0121	-0.013	1.15	1.19	0.222	0.133	9509	2862	Protein of unknown function involved in maintenance of telomere length	1.02821
YGL241W	KAP114	24	3	10	3.9	0.656	4.01	0.657	0.000553	COS12-screen-3	0.0917	0.00139	0.0242	1.3	1.3	0.237	0.162	11344	717	Karyopherin, responsible for nuclear import of specific proteins	1.02821
YDR104C	SPO71	11	3	6	3.56	0.693	3.66	0.668	-0.00115	COS12-screen-1	0.0535	-0.0228	-0.00395	1.3	1.44	0.242	0.131	9626	2202	Meiosis-specific protein required for spore wall formation	1.02809
YDR085C	AFR1	11	2	3	3.56	0.692	3.66	0.672	-0.000825	COS12-screen-1	0.0527	-0.0177	0.0118	1.33	1.08	0.248	0.144	9252	2205	Protein required for pheromone-induced projection (shmoo) formation	1.02809
YDR075W	PPH3	11	1	6	3.57	0.641	3.67	0.646	0.000573	COS12-screen-1	0.063	0.00507	0.0179	1.3	1.19	0.252	0.148	8125	2789	Catalytic subunit of protein phosphatase PP4 complex	1.02801
YIL024C		30	6	12	3.57	0.654	3.67	0.673	0.000382	COS12-screen-3	0.0586	0.0193	0.0151	1.41	1.59	0.244	0.149	7974	3613	Putative protein of unknown function	1.02801
YLR094C	GIS3	2	7	8	3.93	0.613	4.04	0.627	-0.00132	COS12-screen-1	0.0901	0.0133	0.0321	1.3	1.23	0.244	0.166	9069	2779	Protein of unknown function	1.02799
YBR024W	SCO2	42	1	10	3.58	0.674	3.68	0.671	-0.000526	COS12-screen-5	0.0543	-0.0016	0.0179	1.44	1.62	0.245	0.151	8565	2016	Protein anchored to mitochondrial inner membrane	1.02793
YDR402C	DIT2	12	2	6	3.59	0.67	3.69	0.632	-0.0015	COS12-screen-1	0.0551	-0.037	0.00829	1.33	1.62	0.235	0.147	11244	1395	N-formyltyrosine oxidase	1.02786
YDR426C		12	3	11	3.59	0.621	3.69	0.622	-1.49e-05	COS12-screen-1	0.0536	-9.1e-05	0.00326	1.23	1.23	0.236	0.141	8382	1719	Dubious open reading frame	1.02786
YCL063W	VAC17	16	5	7	3.59	0.63	3.69	0.685	-0.000188	COS12-screen-2	0.0515	0.0545	0.0411	1.26	1.48	0.266	0.163	8513	3153	Phosphoprotein involved in vacuole inheritance	1.02786
YLR258W	GSY2	22	6	9	3.6	0.627	3.7	0.632	0.000453	COS12-screen-2	0.0555	0.00562	0.0183	1.37	1.48	0.238	0.155	7266	3464	Glycogen synthase	1.02778
YDR358W	GGA1	11	7	9	3.61	0.644	3.71	0.658	-0.000914	COS12-screen-1	0.0563	0.0141	0.0188	1.3	1.33	0.239	0.155	8281	3698	Golgi-localized protein with homology to gamma-adaptin	1.0277
YMR135C	GID8	34	7	12	3.98	0.708	4.09	0.712	-0.00286	COS12-screen-4	0.09	0.00725	-0.00702	1.37	1.37	0.231	0.134	10762	1173	Subunit of GID Complex, binds strongly to central component Vid30p	1.02764
YCR010C	ADY2	16	6	7	3.63	0.681	3.73	0.669	-0.000478	COS12-screen-2	0.0654	-0.0105	0.00296	1.23	1.19	0.239	0.14	7789	4007	Acetate transporter required for normal sporulation	1.02755
YOR213C	SAS5	20	5	4	3.63	0.639	3.73	0.636	-0.00107	COS12-screen-2	0.0612	-0.0026	0.0136	1.3	1.33	0.243	0.148	9304	2315	Subunit of the SAS complex (Sas2p, Sas4p, Sas5p)	1.02755
YLR055C	SPT8	2	5	1	4.01	0.608	4.12	0.596	0.000878	COS12-screen-1	0.103	-0.0126	0.0145	1.15	1.15	0.229	0.156	10454	1183	Subunit of the SAGA transcriptional regulatory complex	1.02743
YBR185C	MBA1	10	2	9	3.65	0.655	3.75	0.645	0.000242	COS12-screen-1	0.0677	-0.00828	-0.000148	1.33	1.23	0.243	0.134	10182	2721	Membrane-associated mitochondrial ribosome receptor	1.0274
YIL050W	PCL7	30	8	6	3.65	0.662	3.75	0.618	-0.00127	COS12-screen-3	0.0655	-0.043	-0.011	1.3	1.05	0.232	0.13	9386	3643	Pho85p cyclin of the Pho80p subfamily	1.0274
YEL017W	GTT3	12	5	9	3.65	0.591	3.75	0.596	0.000316	COS12-screen-1	0.064	0.00367	0.0289	1.19	1.44	0.244	0.163	8905	3922	Protein of unknown function may be involved in glutathione metabolism	1.0274
YLR328W	NMA1	21	7	8	3.66	0.635	3.76	0.602	-0.000775	COS12-screen-2	0.0658	-0.0334	0.00394	1.19	1.33	0.223	0.149	10671	777	Nicotinic acid mononucleotide adenylyltransferase	1.02732
YJL185C	ATG36	21	3	7	3.66	0.643	3.76	0.647	0.000806	COS12-screen-2	0.0621	0.00381	0.00825	1.23	1.05	0.244	0.142	10000	1942	Pex3p interacting protein, required for pexophagy	1.02732
YDR310C	SUM1	30	4	3	3.66	0.67	3.76	0.683	-7.61e-05	COS12-screen-3	0.0606	0.0146	0.00231	1.26	1.23	0.233	0.142	11373	930	Transcriptional repressor that regulates middle-sporulation genes	1.02732
YGR066C		19	3	8	3.66	0.659	3.76	0.659	-0.00059	COS12-screen-2	0.0585	0.00097	-0.000568	1.33	1.26	0.241	0.135	10269	2576	Putative protein of unknown function	1.02732
YJR062C	NTA1	40	2	9	3.66	0.679	3.76	0.672	-0.00217	COS12-screen-5	0.0569	-0.00524	-0.00566	1.19	1.3	0.233	0.134	9001	2286	Amidase	1.02732
YHR105W	YPT35	15	4	6	3.66	0.662	3.76	0.671	0.00302	COS12-screen-2	0.0535	0.0101	-0.000933	1.52	1.37	0.254	0.128	12619	540	Endosomal protein of unknown function	1.02732
YOR107W	RGS2	19	6	11	3.67	0.644	3.77	0.628	-0.00101	COS12-screen-2	0.0545	-0.0154	-0.00252	1.3	1.59	0.238	0.134	8922	2575	Negative regulator of glucose-induced cAMP signaling	1.02725
YHR142W	CHS7	15	6	11	3.68	0.621	3.78	0.712	0.00248	COS12-screen-2	0.0683	0.091	-0.00554	1.33	0.794	0.229	0.137	12357	271	Protein of unknown function	1.02717
YPL103C	FMP30	9	8	11	3.68	0.644	3.78	0.671	0.000932	COS12-screen-1	0.0629	0.0274	0.0361	1.15	1.48	0.254	0.165	9195	3496	Protein with a role in maintaining mitochondrial morphology	1.02717
YIL123W	SIM1	43	1	9	3.68	0.659	3.78	0.628	0.00271	COS12-screen-5	0.0564	-0.0298	-0.00924	1.41	1.01	0.246	0.124	9883	882	Protein of the SUN family (Sim1p, Uth1p, Nca3p, Sun4p)	1.02717
YPL112C	PEX25	9	8	1	3.69	0.636	3.79	0.631	-7.59e-05	COS12-screen-1	0.0673	-0.00413	0.0127	1.33	1.23	0.239	0.149	7446	4529	Peripheral peroxisomal membrane peroxin	1.0271
YOR195W	SLK19	20	4	3	3.69	0.664	3.79	0.665	-0.00127	COS12-screen-2	0.0631	0.00204	0.0124	1.3	1.23	0.247	0.145	10456	1702	Kinetochore-associated protein	1.0271
YHR153C	SPO16	15	7	5	3.69	0.669	3.79	0.617	0.00315	COS12-screen-2	0.0623	-0.0506	-0.0349	1.33	1.41	0.219	0.112	13746	338	Meiosis-specific protein involved in synaptonemal complex assembly	1.0271
YOR017W	PET127	6	3	11	3.69	0.664	3.79	0.676	-0.00138	COS12-screen-1	0.0603	0.0129	0.03	1.41	1.08	0.26	0.155	10916	1731	Protein with a role in 5'-end processing of mitochondrial RNAs	1.0271
YOR071C	NRT1	6	7	10	3.69	0.633	3.79	0.638	-0.000187	COS12-screen-1	0.0586	0.00483	0.009	1.26	1.3	0.247	0.141	8757	3027	High-affinity nicotinamide riboside transporter	1.0271
YPL182C		9	3	11	3.7	0.667	3.8	0.654	9.76e-06	COS12-screen-1	0.0662	-0.0116	0.0176	1.41	1.15	0.249	0.149	10533	953	Dubious open reading frame	1.02703
YDR479C	PEX29	48	4	1	3.7	0.692	3.8	0.709	-0.00118	COS12-screen-5	0.0647	0.019	0.0204	1.41	1.37	0.239	0.157	9941	1512	Peroxisomal integral membrane peroxin	1.02703
YMR124W		34	7	4	4.08	0.825	4.19	0.922	-0.00377	COS12-screen-4	0.1	0.103	0.0228	1.23	1.26	0.263	0.146	11447	820	Protein of unknown function	1.02696
YPL162C		9	5	4	3.71	0.669	3.81	0.675	0.00261	COS12-screen-1	0.0639	0.00702	0.00434	1.23	1.33	0.239	0.141	8938	3308	Putative protein of unknown function	1.02695
YOL065C	INP54	8	4	7	3.73	0.659	3.83	0.675	8.02e-05	COS12-screen-1	0.0676	0.0171	0.0285	1.3	1.33	0.257	0.155	9878	1997	Phosphatidylinositol 4,5-bisphosphate 5-phosphatase	1.02681
YKL146W	AVT3	18	6	7	3.73	0.61	3.83	0.637	-0.000759	COS12-screen-2	0.0667	0.026	0.0482	1.33	1.19	0.263	0.172	10545	1478	Vacuolar transporter	1.02681
YLR177W		17	2	4	3.74	0.659	3.84	0.621	0.0049	COS12-screen-2	0.0721	-0.0374	0.0149	1.23	1.88	0.27	0.135	12858	126	Putative protein of unknown function	1.02674
YGL136C	MRM2	49	1	6	3.74	0.659	3.84	0.636	0.00033	COS12-screen-5	0.0696	-0.022	-0.0215	1.26	0.938	0.218	0.126	10643	1504	Mitochondrial 2' O-ribose methyltransferase	1.02674
YGR122W		19	6	3	3.74	0.688	3.84	0.66	-0.00225	COS12-screen-2	0.067	-0.0254	0.00557	1.41	1.26	0.26	0.131	11207	757	Protein that may be involved in pH regulation	1.02674
YIL141W		43	2	10	3.75	0.716	3.85	0.752	0.000561	COS12-screen-5	0.065	0.0384	0.0316	1.52	1.66	0.26	0.157	10122	535	Dubious open reading frame	1.02667
YCR065W	HCM1	39	5	10	3.76	0.697	3.86	0.66	-0.00306	COS12-screen-5	0.0676	-0.0346	0.023	1.41	1.33	0.247	0.155	10632	721	Forkhead transcription factor	1.0266
YDR005C	MAF1	38	7	9	3.77	0.724	3.87	0.729	-0.000883	COS12-screen-4	0.0709	0.00816	0.0283	1.41	1.55	0.255	0.156	10072	1575	Highly conserved negative regulator of RNA polymerase III	1.02653
YBL046W	PSY4	27	3	9	3.78	0.668	3.88	0.651	-0.000512	COS12-screen-3	0.0726	-0.0163	-0.00737	1.19	1.12	0.234	0.132	9726	3005	Regulatory subunit of protein phosphatase PP4	1.02646
YNL041C	COG6	41	3	6	3.78	0.733	3.88	0.731	-0.00448	COS12-screen-5	0.0708	0.00212	0.00849	1.44	1.08	0.253	0.138	10120	799	Component of the conserved oligomeric Golgi complex	1.02646
YDL122W	UBP1	40	4	5	3.78	0.733	3.88	0.728	0.00184	COS12-screen-5	0.065	-0.00149	-0.00202	1.41	1.15	0.24	0.134	8774	2665	Ubiquitin-specific protease	1.02646
YGR196C	FYV8	14	3	8	3.78	0.595	3.88	0.63	-0.000659	COS12-screen-2	0.0648	0.0333	0.0309	1.26	1.62	0.236	0.169	9108	923	Protein of unknown function	1.02646
YKL072W	STB6	18	1	10	3.79	0.651	3.89	0.678	0.000671	COS12-screen-2	0.0715	0.0269	0.0152	1.15	1.15	0.259	0.141	11181	1225	Protein that binds Sin3p in a two-hybrid assay	1.02639
YDL076C	RXT3	47	8	3	3.79	0.743	3.89	0.745	3.79e-06	COS12-screen-5	0.0664	0.00527	-0.0031	1.3	1.19	0.24	0.133	9204	2696	Component of the Rpd3L histone deacetylase complex	1.02639
YOR047C	STD1	6	6	3	3.81	0.744	3.91	0.754	0.000413	COS12-screen-1	0.074	0.0144	0.00437	1.26	1.41	0.26	0.129	9516	2116	Protein involved in control of glucose-regulated gene expression	1.02625
YKL063C		18	1	1	3.81	0.685	3.91	0.7	0.0024	COS12-screen-2	0.0682	0.0163	0.00372	1.33	1.15	0.248	0.135	10949	1713	Putative protein of unknown function	1.02625
YMR226C		4	7	4	3.82	0.702	3.92	0.701	0.002	COS12-screen-1	0.0746	0.00158	0.00571	1.26	1.19	0.245	0.139	9825	2202	NADP(+)-dependent serine dehydrogenase and carbonyl reductase	1.02618
YHL041W		14	5	6	3.82	0.631	3.92	0.603	-0.0014	COS12-screen-2	0.0743	-0.0272	0.00667	1.15	1.15	0.238	0.144	10486	2034	Dubious open reading frame	1.02618
YPL066W	RGL1	25	1	1	3.82	0.634	3.92	0.651	-0.00182	COS12-screen-3	0.0655	0.0178	0.0265	1.26	1.01	0.248	0.158	10002	2133	Regulator of Rho1p signaling, cofactor of Tus1p	1.02618
YDR213W	UPC2	23	6	9	3.83	0.643	3.93	0.637	0.00163	COS12-screen-3	0.0776	-0.00507	0.0179	1.23	1.26	0.249	0.149	7990	3737	Sterol regulatory element binding protein	1.02611
YPL224C	MMT2	45	6	4	3.84	0.791	3.94	0.707	-0.00638	COS12-screen-5	0.0758	-0.0781	-0.0267	1.48	1.15	0.231	0.114	10899	553	Putative metal transporter involved in mitochondrial iron accumulation	1.02604
YHL008C		14	7	9	3.85	0.596	3.95	0.601	-0.000687	COS12-screen-2	0.0774	0.00334	0.0192	1.15	1.23	0.238	0.156	10188	2172	Putative protein of unknown function	1.02597
YJL099W	CHS6	35	6	9	3.86	0.726	3.96	0.688	-0.00518	COS12-screen-4	0.0789	-0.0344	-0.0016	1.55	1.19	0.234	0.138	10821	1445	Member of the ChAPs (Chs5p-Arf1p-binding proteins) family	1.02591
YHL012W		14	7	6	3.87	0.612	3.97	0.604	-0.000307	COS12-screen-2	0.0796	-0.00906	0.0122	1.12	1.15	0.235	0.151	10619	1978	Putative UTP glucose-1-phosphate uridylyltransferase	1.02584
YHL034C	SBP1	14	5	12	3.88	0.627	3.98	0.598	0.00119	COS12-screen-2	0.074	-0.0289	0.000215	1.3	0.974	0.253	0.129	11691	905	Protein that binds eIF4G and has a role in repression of translation	1.02577
YML052W	SUR7	3	3	8	3.89	0.674	3.99	0.671	-0.00167	COS12-screen-1	0.0804	-0.000699	0.000784	1.33	1.01	0.244	0.135	10113	2466	Plasma membrane protein of unknown function involved with endocytosis	1.02571
YPL222W	FMP40	9	1	1	3.9	0.701	4	0.659	0.00101	COS12-screen-1	0.0784	-0.0392	-0.00193	1.41	1.33	0.263	0.122	10771	304	Putative protein of unknown function	1.02564
YMR177W	MMT1	4	4	3	3.91	0.726	4.01	0.712	-0.001	COS12-screen-1	0.0762	-0.01	0.0135	1.23	1.15	0.253	0.142	9894	1860	Putative metal transporter involved in mitochondrial iron accumulation	1.02558
YDR098C	GRX3	11	2	12	3.53	0.637	3.62	0.623	-0.000503	COS12-screen-1	0.0416	-0.0136	-0.00218	1.3	1.26	0.249	0.129	5970	1968	Glutathione-dependent oxidoreductase	1.0255
YBR259W		10	7	3	3.55	0.658	3.64	0.637	-5.66e-05	COS12-screen-1	0.0444	-0.0204	0.00413	1.23	1.12	0.245	0.138	7987	4344	Protein of unknown function	1.02535
YJL211C		21	1	9	3.55	0.603	3.64	0.597	-0.00074	COS12-screen-2	0.044	-0.00642	0.0025	1.19	1.23	0.234	0.142	8109	3310	Dubious open reading frame	1.02535
YDR338C		11	6	8	3.56	0.628	3.65	0.642	0.000384	COS12-screen-1	0.0393	0.0142	0.00956	1.19	1.12	0.248	0.141	8783	3149	Putative protein of unknown function	1.02528
YDR124W		11	4	11	3.57	0.635	3.66	0.631	-0.000857	COS12-screen-1	0.0382	-0.00376	0.00651	1.26	1.26	0.259	0.133	8487	2963	Putative protein of unknown function	1.02521
YEL040W	UTR2	12	6	12	3.58	0.631	3.67	0.612	0.000927	COS12-screen-1	0.0424	-0.0183	0.00633	1.37	1.15	0.243	0.141	10220	3340	Chitin transglycosylase	1.02514
YMR178W		4	4	4	3.98	0.749	4.08	0.745	-0.000606	COS12-screen-1	0.0891	0.000492	0.00946	1.26	1.3	0.253	0.139	9849	2092	Protein of unknown function	1.02513
YPR021C	AGC1	11	6	1	3.59	0.632	3.68	0.591	-5.63e-05	COS12-screen-1	0.0517	-0.0411	-0.0194	1.26	1.26	0.227	0.124	9739	2615	Mitochondrial amino acid transporter	1.02507
YDR284C	DPP1	30	2	9	3.59	0.638	3.68	0.634	-0.000201	COS12-screen-3	0.0426	-0.00355	0.011	1.26	1.23	0.248	0.143	8253	3527	Diacylglycerol pyrophosphate (DGPP) phosphatase	1.02507
YEL005C	VAB2	12	4	10	3.59	0.62	3.68	0.652	0.000711	COS12-screen-1	0.0409	0.0316	0.0416	1.3	1.19	0.266	0.164	9287	4152	Subunit of the BLOC-1 complex involved in endosomal maturation	1.02507
YDR388W	RVS167	12	1	8	3.59	0.636	3.68	0.622	0.00106	COS12-screen-1	0.0402	-0.0138	-0.00737	1.26	1.23	0.239	0.129	10452	2519	Actin-associated protein with roles in endocytosis and exocytosis	1.02507
YDR150W	NUM1	23	3	3	3.99	0.685	4.09	0.678	-0.00501	COS12-screen-3	0.0912	-0.00575	-0.00574	1.3	0.938	0.218	0.142	11523	450	Protein required for nuclear migration	1.02506
YBR242W		10	6	5	3.6	0.647	3.69	0.673	0.000949	COS12-screen-1	0.0513	0.0271	0.0157	1.44	1.37	0.244	0.149	10038	2189	Putative protein of unknown function	1.025
YCL047C	POF1	16	4	8	3.6	0.686	3.69	0.676	-0.000417	COS12-screen-2	0.0502	-0.00805	-0.000853	1.33	1.48	0.242	0.134	7424	4862	ATPase involved in protein quality control and filamentation pathways	1.025
YCL064C	CHA1	16	5	8	3.61	0.623	3.7	0.61	-0.000398	COS12-screen-2	0.0527	-0.0129	0.0158	1.3	1.37	0.249	0.147	7713	3922	Catabolic L-serine (L-threonine) deaminase	1.02493
YBR052C	RFS1	42	3	9	3.61	0.676	3.7	0.68	-5.74e-05	COS12-screen-5	0.0475	0.0053	0.000483	1.44	1.44	0.253	0.13	8736	2097	Protein of unknown function	1.02493
YDR428C	BNA7	12	3	12	3.61	0.606	3.7	0.599	-0.000643	COS12-screen-1	0.0442	-0.00767	0.000463	1.19	1.12	0.24	0.137	9337	3290	Formylkynurenine formamidase	1.02493
YJL052W	TDH1	36	1	4	4.02	0.859	4.12	0.803	0.00362	COS12-screen-4	0.0957	-0.0486	-0.0591	1.26	1.01	0.214	0.091	9076	1539	Glyceraldehyde-3-phosphate dehydrogenase (GAPDH), isozyme 1	1.02488
YPR023C	EAF3	46	6	1	3.62	0.682	3.71	0.647	-0.00255	COS12-screen-5	0.0459	-0.0324	0.00178	1.3	1.41	0.24	0.138	9801	1530	Component of the Rpd3S histone deacetylase complex	1.02486
YLR126C		16	7	9	3.62	0.617	3.71	0.605	-0.000456	COS12-screen-2	0.0446	-0.013	0.000862	1.01	1.12	0.233	0.141	7596	4118	Putative glutamine amidotransferase	1.02486
YEL016C	NPP2	12	5	7	3.63	0.619	3.72	0.606	0.000272	COS12-screen-1	0.0528	-0.0128	0.00564	1.41	1.08	0.228	0.148	10664	3069	Nucleotide pyrophosphatase/phosphodiesterase	1.02479
YLR217W		17	4	12	3.63	0.637	3.72	0.629	-0.000264	COS12-screen-2	0.0499	-0.00785	0.00687	1.3	1.37	0.235	0.145	9367	2653	Dubious open reading frame	1.02479
YJL161W	FMP33	21	5	1	3.63	0.656	3.72	0.632	-0.000941	COS12-screen-2	0.0415	-0.0229	-0.00551	1.3	1.37	0.232	0.135	8449	2107	Putative protein of unknown function	1.02479
YHR124W	NDT80	15	5	9	3.64	0.629	3.73	0.618	3.41e-05	COS12-screen-2	0.0504	-0.0111	0.00888	1.37	1.19	0.237	0.146	8843	4209	Meiosis-specific transcription factor	1.02473
YHR092C	HXT4	15	3	9	3.64	0.675	3.73	0.672	-0.000711	COS12-screen-2	0.0447	-0.00187	0.0117	1.3	1.08	0.253	0.141	11887	838	High-affinity glucose transporter	1.02473
YDR379W	RGA2	11	8	12	3.65	0.65	3.74	0.647	0.00268	COS12-screen-1	0.0551	-0.00295	-0.0104	1.3	1.15	0.254	0.118	10611	2007	GTPase-activating protein for polarity-establishment protein Cdc42p	1.02466
YOR227W	HER1	20	6	3	3.66	0.658	3.75	0.642	-0.00126	COS12-screen-2	0.05	-0.0151	0.0144	1.33	1.23	0.255	0.142	10087	1721	Protein of unknown function	1.02459
YLR149C		17	1	1	3.66	0.673	3.75	0.654	-0.000124	COS12-screen-2	0.0465	-0.0176	0.00979	1.41	1.44	0.265	0.132	9628	3563	Protein of unknown function	1.02459
YLR335W	NUP2	21	8	3	3.67	0.671	3.76	0.666	-0.00182	COS12-screen-2	0.0548	-0.00289	0.0164	1.26	1.41	0.247	0.149	8009	2717	Nucleoporin involved in nucleocytoplasmic transport	1.02452
YDR329C	PEX3	30	5	4	3.67	0.634	3.76	0.647	0.00161	COS12-screen-3	0.0537	0.0134	0.00724	1.44	1.19	0.245	0.141	10182	2324	Peroxisomal membrane protein (PMP)	1.02452
YHR077C	NMD2	15	2	12	3.67	0.645	3.76	0.646	-0.00098	COS12-screen-2	0.0498	0.00187	0.0056	1.3	1.23	0.247	0.138	11626	922	Protein involved in the nonsense-mediated mRNA decay (NMD) pathway	1.02452
YOR216C	RUD3	20	5	7	3.68	0.649	3.77	0.615	-0.00239	COS12-screen-2	0.0616	-0.0338	-0.0152	1.3	1.12	0.23	0.126	10459	744	Golgi matrix protein	1.02446
YOR084W	LPX1	6	8	9	3.68	0.673	3.77	0.664	0.0019	COS12-screen-1	0.0487	-0.00768	0.00727	1.41	1.3	0.239	0.144	9304	2375	Peroxisomal matrix-localized lipase	1.02446
YLR070C	XYL2	2	6	2	4.09	0.717	4.19	0.694	0.00169	COS12-screen-1	0.0951	-0.0204	-0.0155	1.3	1.3	0.234	0.124	8437	3250	Xylitol dehydrogenase	1.02445
YPL105C	SYH1	9	8	9	3.69	0.647	3.78	0.611	-0.000238	COS12-screen-1	0.0569	-0.0349	-0.00784	1.23	1.08	0.242	0.127	9204	3117	Protein of unknown function that influences nuclear pore distribution	1.02439
YGR096W	TPC1	19	5	1	3.69	0.685	3.78	0.685	0.000833	COS12-screen-2	0.0532	0.00182	-0.00668	1.48	1.12	0.241	0.129	10038	2332	Mitochondrial membrane transporter	1.02439
YNL160W	YGP1	29	2	2	3.69	0.68	3.78	0.685	-0.00244	COS12-screen-3	0.0531	0.00657	0.00575	1.33	1.44	0.242	0.141	9947	1918	Cell wall-related secretory glycoprotein	1.02439
YOR066W	MSA1	6	7	5	3.69	0.657	3.78	0.69	0.00207	COS12-screen-1	0.0521	0.0342	0.0203	1.3	1.33	0.25	0.151	9798	1770	Activator of G1-specific transcription factors MBF and SBF	1.02439
YKL137W	CMC1	18	6	2	3.69	0.664	3.78	0.642	-0.000745	COS12-screen-2	0.0508	-0.0209	-0.00427	1.37	1.12	0.242	0.131	9588	2896	Copper-binding protein of the mitochondrial intermembrane space	1.02439
YGL037C	PNC1	28	1	8	3.69	0.644	3.78	0.626	-0.000968	COS12-screen-3	0.0497	-0.017	0.0115	1.33	1.26	0.257	0.138	11668	1178	Nicotinamidase that converts nicotinamide to nicotinic acid	1.02439
YDL049C	KNH1	47	6	7	3.69	0.662	3.78	0.639	-0.000742	COS12-screen-5	0.049	-0.0221	0.0104	1.44	0.974	0.248	0.142	9671	2684	Protein with similarity to Kre9p	1.02439
YHR163W	SOL3	15	8	3	3.7	0.659	3.79	0.637	-0.000962	COS12-screen-2	0.0589	-0.0213	0.0122	1.15	1.3	0.244	0.146	13215	2091	6-phosphogluconolactonase	1.02432
YLR165C	PUS5	17	1	7	3.7	0.646	3.79	0.632	-0.000678	COS12-screen-2	0.0556	-0.0137	0.00947	1.41	1.3	0.244	0.143	9329	3857	Pseudouridine synthase	1.02432
YPL260W		8	6	9	3.7	0.69	3.79	0.69	0.000701	COS12-screen-1	0.0534	0.00238	0.0138	1.33	1.33	0.248	0.146	9491	1415	Putative substrate of cAMP-dependent protein kinase (PKA)	1.02432
YJL162C	JJJ2	21	4	12	3.7	0.616	3.79	0.634	-0.000578	COS12-screen-2	0.0498	0.0171	0.00342	1.3	1.3	0.246	0.136	8646	2426	Protein of unknown function	1.02432
YER030W	CHZ1	13	2	8	3.71	0.613	3.8	0.617	-5.99e-05	COS12-screen-2	0.0576	0.00368	0.02	1.15	1.12	0.249	0.151	9222	3190	Histone chaperone for Htz1p/H2A-H2B dimer	1.02426
YBR269C	FMP21	39	2	5	3.71	0.681	3.8	0.667	0.000607	COS12-screen-5	0.0571	-0.012	0.00634	1.48	1.12	0.248	0.138	10679	557	Putative protein of unknown function	1.02426
YOR058C	ASE1	6	6	11	3.71	0.65	3.8	0.649	-0.00131	COS12-screen-1	0.0535	-0.000166	0.00987	1.26	1.15	0.237	0.147	10232	1404	Mitotic spindle midzone-localized microtubule bundling protein	1.02426
YKR056W	TRM2	29	7	2	3.71	0.659	3.8	0.639	-0.00192	COS12-screen-3	0.0507	-0.0189	0.0108	1.26	1.52	0.255	0.139	11184	1504	tRNA methyltransferase	1.02426
YLR331C	JIP3	21	7	11	3.71	0.651	3.8	0.636	0.000121	COS12-screen-2	0.0498	-0.0143	-0.00875	1.41	1.23	0.23	0.133	10116	1076	Dubious open reading frame	1.02426
YKR013W	PRY2	29	4	11	3.72	0.642	3.81	0.638	0.00062	COS12-screen-3	0.0591	-0.00292	0.00195	1.23	1.19	0.251	0.132	10458	1444	Sterol binding protein involved in the export of acetylated sterols	1.02419
YOR024W		6	4	5	3.72	0.678	3.81	0.687	-0.00117	COS12-screen-1	0.0589	0.0111	0.0155	1.44	1.41	0.246	0.148	10310	2066	Dubious open reading frame	1.02419
YER056C-A	RPL34A	13	4	6	3.72	0.62	3.81	0.615	-0.00032	COS12-screen-2	0.0571	-0.00607	0.0243	1.12	1.37	0.247	0.157	10073	2117	Ribosomal 60S subunit protein L34A	1.02419
YGL049C	TIF4632	28	2	3	3.72	0.647	3.81	0.659	0.00175	COS12-screen-3	0.0565	0.0123	0.0243	1.12	1.33	0.266	0.146	10811	1693	Translation initiation factor eIF4G	1.02419
YOR382W	FIT2	7	7	4	3.72	0.661	3.81	0.637	0.000818	COS12-screen-1	0.0559	-0.0226	0.00181	1.37	1.08	0.251	0.132	8697	2979	Mannoprotein that is incorporated into the cell wall	1.02419
YBR141C	BMT2	47	1	12	3.72	0.667	3.81	0.701	0.00588	COS12-screen-5	0.053	0.0352	0.0116	1.19	1.01	0.254	0.14	9912	1121	Nucleolar S-adenosylmethionine-dependent rRNA methyltransferase	1.02419
YJL171C		21	4	4	3.73	0.689	3.82	0.674	0.00105	COS12-screen-2	0.0594	-0.0124	-0.0222	1.41	1.37	0.227	0.121	10057	779	GPI-anchored cell wall protein of unknown function	1.02413
YKL163W	PIR3	18	7	9	3.73	0.611	3.82	0.599	-0.00044	COS12-screen-2	0.0559	-0.0126	0.00626	1.26	1.15	0.241	0.142	9085	2360	O-glycosylated covalently-bound cell wall protein	1.02413
YPL163C	SVS1	9	5	3	3.73	0.706	3.82	0.709	-0.00221	COS12-screen-1	0.053	0.00575	0.00139	1.44	1.3	0.254	0.13	8952	2810	Cell wall and vacuolar protein	1.02413
YGL014W	PUF4	27	7	12	3.74	0.68	3.83	0.665	0.000154	COS12-screen-3	0.0572	-0.0135	0.00487	1.26	1.08	0.255	0.133	7876	3005	Member of the PUF protein family	1.02406
YJL141C	YAK1	44	4	2	3.74	0.689	3.83	0.648	-0.00154	COS12-screen-5	0.0536	-0.0389	0.00699	1.37	1.41	0.237	0.145	9406	760	Serine-threonine protein kinase	1.02406
YOR011W	AUS1	6	3	5	3.75	0.667	3.84	0.633	-0.00249	COS12-screen-1	0.0628	-0.0326	0.000507	1.33	1.26	0.24	0.137	11662	1331	Plasma membrane sterol transporter of the ATP-binding cassette family	1.024
YOR076C	SKI7	6	8	1	3.75	0.653	3.84	0.653	0.00134	COS12-screen-1	0.0601	0.00104	0.0175	1.41	1.26	0.259	0.144	10895	634	Coupling protein for the Ski complex and cytoplasmic exosome	1.024
YKL129C	MYO3	18	5	6	3.75	0.636	3.84	0.638	0.000521	COS12-screen-2	0.0539	0.00265	0.0139	1.26	0.974	0.252	0.143	10972	1332	One of two type I myosins	1.024
YPL155C	KIP2	9	5	9	3.76	0.66	3.85	0.652	0.000663	COS12-screen-1	0.0609	-0.00702	-0.00643	0.974	1.23	0.231	0.134	8342	3509	Kinesin-related motor protein involved in mitotic spindle positioning	1.02394
YKR030W	GMH1	29	5	9	3.76	0.625	3.85	0.545	-0.00154	COS12-screen-3	0.0543	-0.0806	0.0298	1.26	1.41	0.297	0.135	12352	111	Golgi membrane protein of unknown function	1.02394
YDR019C	GCV1	38	8	8	3.77	0.711	3.86	0.716	-0.00226	COS12-screen-4	0.0627	0.00745	-0.00406	1.26	1.19	0.248	0.128	9912	2350	T subunit of the mitochondrial glycine decarboxylase complex	1.02387
YER087C-A		13	6	10	3.77	0.584	3.86	0.567	0.000353	COS12-screen-2	0.0613	-0.018	0.00735	1.15	1.08	0.249	0.139	6886	2830	Dubious open reading frame	1.02387
YGL034C		28	1	5	3.77	0.665	3.86	0.654	-0.000941	COS12-screen-3	0.0605	-0.00954	-0.00923	1.3	0.974	0.248	0.123	10930	1304	Dubious open reading frame	1.02387
YDL104C	QRI7	40	3	3	3.77	0.731	3.86	0.716	-0.00403	COS12-screen-5	0.0599	-0.0117	-0.00497	1.44	0.938	0.246	0.128	10369	877	Protein involved in threonylcarbamoyl adenosine biosynthesis	1.02387
YOR152C		20	1	7	3.77	0.656	3.86	0.661	-0.00109	COS12-screen-2	0.0594	0.0059	0.0226	1.19	1.19	0.253	0.152	11719	1943	Putative protein of unknown function	1.02387
YKL093W	MBR1	18	3	3	3.77	0.652	3.86	0.656	0.000952	COS12-screen-2	0.0545	0.0045	0.00345	1.26	1.15	0.242	0.139	9597	2964	Protein involved in mitochondrial functions and stress response	1.02387
YKL068W	NUP100	18	1	6	3.79	0.646	3.88	0.621	-0.000763	COS12-screen-2	0.0614	-0.0246	-0.00135	1.23	1.19	0.249	0.13	9430	3493	FG-nucleoporin component of central core of the nuclear pore complex	1.02375
YNL010W		41	1	9	3.79	0.716	3.88	0.746	-0.00209	COS12-screen-5	0.057	0.033	0.023	1.37	1.26	0.278	0.139	10571	461	Putative protein of unknown function	1.02375
YKL071W		18	1	9	3.8	0.635	3.89	0.609	0.000568	COS12-screen-2	0.0646	-0.0261	-0.00559	1.23	1.26	0.244	0.128	10894	1542	Putative protein of unknown function	1.02368
YBL037W	APL3	27	3	1	3.8	0.686	3.89	0.672	-0.000262	COS12-screen-3	0.0628	-0.0115	-0.00865	1.23	1.26	0.236	0.129	9151	3248	Alpha-adaptin	1.02368
YER123W	YCK3	49	6	1	3.8	0.703	3.89	0.745	0.00114	COS12-screen-5	0.06	0.0446	0.021	1.48	0.974	0.27	0.141	11060	511	Palmitoylated vacuolar membrane-localized casein kinase I isoform	1.02368
YDL018C	ERP3	47	4	6	3.81	0.741	3.9	0.706	-0.00271	COS12-screen-5	0.0647	-0.031	-0.0161	1.19	1.12	0.243	0.118	10108	1647	Protein with similarity to Emp24p and Erv25p	1.02362
YPL183C	RTT10	45	6	1	3.81	0.751	3.9	0.738	0.003	COS12-screen-5	0.062	-0.00888	-0.0209	1.3	1.23	0.241	0.115	9582	1550	WD40 domain-containing protein involved in endosomal recycling	1.02362
YDR481C	PHO8	48	4	3	3.81	0.734	3.9	0.712	-0.000519	COS12-screen-5	0.0619	-0.0188	-0.0165	1.3	1.19	0.233	0.123	9508	2210	Repressible vacuolar alkaline phosphatase	1.02362
YLR449W	FPR4	37	2	12	3.81	0.665	3.9	0.629	-0.000244	COS12-screen-4	0.0608	-0.0344	-0.0179	1.23	1.01	0.249	0.113	11200	820	Peptidyl-prolyl cis-trans isomerase (PPIase)	1.02362
YOR034C	AKR2	6	5	3	3.81	0.719	3.9	0.718	-0.000339	COS12-screen-1	0.0603	0.00178	-0.0077	1.44	1.3	0.247	0.125	9830	2245	Ankyrin repeat-containing protein	1.02362
YOL052C	SPE2	8	3	5	3.81	0.662	3.9	0.702	0.00136	COS12-screen-1	0.0595	0.0413	0.0382	1.26	1.48	0.259	0.164	11418	390	S-adenosylmethionine decarboxylase	1.02362
YCR076C	FUB1	39	6	3	3.81	0.709	3.9	0.696	0.0019	COS12-screen-5	0.0587	-0.0107	-0.00574	1.52	1.08	0.223	0.14	11469	530	Putative protein of unknown function	1.02362
YHL032C	GUT1	14	6	2	3.82	0.661	3.91	0.633	-0.000506	COS12-screen-2	0.0628	-0.0272	-0.00851	1.12	1.15	0.226	0.135	11087	1407	Glycerol kinase	1.02356
YHR015W	MIP6	14	8	8	3.84	0.616	3.93	0.61	-0.000714	COS12-screen-2	0.0652	-0.00678	0.0129	1.33	1.15	0.24	0.149	10310	2829	Putative RNA-binding protein	1.02344
YGR174C	CBP4	14	2	6	3.84	0.64	3.93	0.642	-0.00229	COS12-screen-2	0.0611	0.00235	0.0651	1.23	1.01	0.252	0.195	11789	159	Mitochondrial protein required for assembly of cytochrome bc1 complex	1.02344
YHL028W	WSC4	14	6	6	3.85	0.654	3.94	0.603	0.00169	COS12-screen-2	0.0688	-0.0496	-0.0219	1.23	0.938	0.221	0.124	10139	2463	Endoplasmic reticulum (ER) membrane protein	1.02338
YPR153W		25	8	4	3.85	0.73	3.94	0.726	-0.000678	COS12-screen-3	0.0677	-0.00113	-0.00734	1.19	1.15	0.254	0.121	9744	2256	Putative protein of unknown function	1.02338
YNR057C	BIO4	37	4	12	3.85	0.691	3.94	0.726	0.00653	COS12-screen-4	0.0667	0.0365	0.0208	1.33	1.15	0.241	0.156	11171	838	Dethiobiotin synthetase	1.02338
YFR035C		26	5	7	3.85	0.715	3.94	0.704	-0.000416	COS12-screen-3	0.0574	-0.00792	-0.00359	1.23	1.3	0.244	0.13	9808	3337	Putative protein of unknown function	1.02338
YKR095W	MLP1	46	4	2	3.86	0.803	3.95	0.78	-0.000446	COS12-screen-5	0.0649	-0.0174	-0.01	1.41	1.33	0.251	0.12	9098	2013	Myosin-like protein associated with the nuclear envelope	1.02332
YMR048W	CSM3	45	5	3	3.87	0.746	3.96	0.748	0.00451	COS12-screen-5	0.0649	0.00612	0.00676	1.37	1.73	0.265	0.129	11105	147	Replication fork associated factor	1.02326
YPR018W	RLF2	34	8	8	3.89	0.722	3.98	0.716	-0.00545	COS12-screen-4	0.0698	-0.00273	0.00463	1.37	1.66	0.241	0.14	11810	729	Largest subunit (p90) of the Chromatin Assembly Complex (CAF-1)	1.02314
YFL033C	RIM15	50	7	9	3.9	0.682	3.99	0.689	0.00083	COS12-screen-5	0.065	0.00805	-0.00497	1.26	1.15	0.24	0.131	12382	1372	Protein kinase involved in cell proliferation in response to nutrients	1.02308
YOL025W	LAG2	8	1	5	3.91	0.653	4	0.63	0.00195	COS12-screen-1	0.0736	-0.0216	0.00972	1.23	1.15	0.252	0.139	12654	424	Protein that negatively regulates the SCF E3-ubiquitin ligase	1.02302
YFL049W	SWP82	31	5	10	3.92	0.725	4.01	0.714	-0.000641	COS12-screen-4	0.0777	-0.00745	-1.19e-05	1.15	1.19	0.249	0.131	10232	2493	Member of the SWI/SNF chromatin remodeling complex	1.02296
YFR008W	FAR7	31	6	9	3.92	0.696	4.01	0.71	0.0022	COS12-screen-4	0.0693	0.0157	0.00428	1.23	1.08	0.265	0.127	12521	582	Protein involved in recovery from pheromone-induced cell cycle arrest	1.02296
YLR425W	TUS1	37	1	4	3.93	0.785	4.02	0.832	0.00254	COS12-screen-4	0.0721	0.0523	0.0063	1.3	1.08	0.266	0.129	10817	350	Guanine nucleotide exchange factor (GEF) that modulate Rho1p activity	1.0229
YMR030W	RSF1	3	8	8	3.94	0.712	4.03	0.717	0.000149	COS12-screen-1	0.0721	0.0075	0.00101	1.23	1.12	0.242	0.136	9301	2535	Protein required for respiratory growth	1.02284
YMR052C-A		50	2	2	3.94	0.848	4.03	0.789	0.00195	COS12-screen-5	0.0665	-0.051	-0.0255	1.3	1.26	0.241	0.11	11788	655	Dubious open reading frame	1.02284
YIL008W	URM1	31	2	3	3.95	0.74	4.04	0.694	0.00193	COS12-screen-4	0.0768	-0.0423	0.00181	1.26	0.902	0.255	0.13	12806	239	Ubiquitin-like protein involved in thiolation of cytoplasmic tRNAs	1.02278
YLR112W		2	8	9	3.95	0.593	4.04	0.593	-0.000266	COS12-screen-1	0.0717	-0.0016	0.0137	1.19	1.19	0.245	0.147	8219	3800	Dubious open reading frame	1.02278
YPL220W	RPL1A	9	1	3	3.95	0.694	4.04	0.692	0.00747	COS12-screen-1	0.0709	0.000438	-6.54e-05	1.23	1.3	0.255	0.128	10959	368	Ribosomal 60S subunit protein L1A	1.02278
YPL216W		9	1	5	3.96	0.693	4.05	0.688	-0.000419	COS12-screen-1	0.0777	-0.00289	0.026	1.37	1.05	0.254	0.155	10948	737	Putative protein of unknown function	1.02273
YER095W	RAD51	33	4	11	3.96	0.703	4.05	0.676	0.00149	COS12-screen-4	0.0712	-0.0247	-0.0289	1.33	0.938	0.223	0.116	12177	292	Strand exchange protein	1.02273
YMR276W	DSK2	5	2	10	3.96	0.635	4.05	0.625	-0.00121	COS12-screen-1	0.0678	-0.0102	0.0129	1.05	1.15	0.253	0.142	8787	3421	Nuclear-enriched ubiquitin-like polyubiquitin-binding protein	1.02273
YJR097W	JJJ3	37	8	10	3.97	0.773	4.06	0.756	0.000419	COS12-screen-4	0.0802	-0.0117	-0.0057	1.3	1.44	0.25	0.125	11581	672	Protein of unknown function	1.02267
YDR146C	SWI5	11	6	7	3.53	0.646	3.61	0.636	0.000121	COS12-screen-1	0.0305	-0.00952	-0.00451	1.41	1.23	0.247	0.128	7978	2690	Transcription factor that recruits Mediator and Swi/Snf complexes	1.02266
YDR119W	VBA4	11	4	6	3.53	0.677	3.61	0.688	0.000448	COS12-screen-1	0.0232	0.0131	0.0117	1.26	1.55	0.264	0.135	8801	3089	Protein of unknown function	1.02266
YHR193C	EGD2	33	6	5	3.98	0.756	4.07	0.759	-0.000297	COS12-screen-4	0.0731	0.00719	-0.0121	1.23	1.08	0.259	0.114	11025	1268	Alpha subunit of the nascent polypeptide-associated complex (NAC)	1.02261
YLR292C	SEC72	23	1	1	3.98	0.629	4.07	0.622	-7.63e-05	COS12-screen-3	0.0719	-0.00649	0.00973	1.05	1.01	0.248	0.142	8702	3288	Non-essential subunit of Sec63 complex	1.02261
YDR099W	BMH2	11	3	1	3.54	0.637	3.62	0.637	0.000101	COS12-screen-1	0.0378	5.88e-05	0.00951	1.23	1.19	0.258	0.136	9923	2480	14-3-3 protein, minor isoform	1.0226
YDR132C		11	5	7	3.54	0.653	3.62	0.66	0.00022	COS12-screen-1	0.0309	0.00834	0.0153	1.41	1.37	0.261	0.14	9441	2888	Protein of unknown function	1.0226
YIL016W	SNL1	30	6	8	3.54	0.632	3.62	0.655	-0.000304	COS12-screen-3	0.0304	0.0235	0.00622	1.3	1.23	0.256	0.134	8566	3894	Ribosome-associated protein	1.0226
YBR258C	SHG1	10	7	2	3.54	0.648	3.62	0.646	2.99e-06	COS12-screen-1	0.0296	-0.00127	0.00703	1.19	1.33	0.263	0.131	7244	5258	Subunit of the COMPASS (Set1C) complex	1.0226
YLR107W	REX3	2	8	5	4.01	0.616	4.1	0.622	0.000439	COS12-screen-1	0.0763	0.00511	0.023	1.15	1.33	0.247	0.155	7560	4271	RNA exonuclease	1.02244
YDR102C		11	3	4	3.57	0.669	3.65	0.658	0.000486	COS12-screen-1	0.04	-0.00937	0.014	1.48	1.44	0.255	0.142	8918	2709	Dubious open reading frame	1.02241
YDR133C		11	5	8	3.57	0.639	3.65	0.627	-0.000399	COS12-screen-1	0.0291	-0.0113	0.000987	1.23	1.23	0.258	0.128	10598	1835	Dubious open reading frame	1.02241
YML104C	MDM1	34	3	12	4.02	0.739	4.11	0.712	-0.00174	COS12-screen-4	0.0743	-0.0236	-0.0169	1.3	1.19	0.233	0.123	11215	1366	Intermediate filament protein	1.02239
YDR143C	SAN1	11	6	5	3.58	0.665	3.66	0.67	-0.000598	COS12-screen-1	0.0418	0.00558	0.00736	1.3	1.44	0.247	0.14	10326	1746	Ubiquitin-protein ligase	1.02235
YML078W	CPR3	3	2	7	4.03	0.784	4.12	0.752	-0.00131	COS12-screen-1	0.0828	-0.026	-0.034	1.37	1.37	0.242	0.101	11009	1822	Mitochondrial peptidyl-prolyl cis-trans isomerase (cyclophilin)	1.02233
YGR259C		31	8	3	4.03	0.767	4.12	0.782	-0.002	COS12-screen-4	0.0808	0.0197	-0.00776	1.23	0.974	0.254	0.121	10876	1467	Dubious open reading frame	1.02233
YEL023C		12	5	12	3.59	0.611	3.67	0.605	4.78e-05	COS12-screen-1	0.0309	-0.00682	0.0106	1.08	1.15	0.255	0.139	12122	2495	Putative protein of unknown function	1.02228
YDR270W	CCC2	30	1	9	3.61	0.632	3.69	0.596	-0.00165	COS12-screen-3	0.0298	-0.0359	-0.00493	1.33	1.19	0.247	0.127	8844	3741	Cu(+2)-transporting P-type ATPase	1.02216
YMR118C	SHH3	16	2	3	3.62	0.64	3.7	0.65	-0.000274	COS12-screen-2	0.043	0.0102	0.00806	1.41	1.37	0.253	0.137	8287	4237	Putative mitochondrial inner membrane protein of unknown function	1.0221
YHR094C	HXT1	15	3	11	3.62	0.634	3.7	0.644	0.000479	COS12-screen-2	0.0381	0.00979	0.0128	1.26	1.41	0.255	0.141	7973	4421	Low-affinity glucose transporter of the major facilitator superfamily	1.0221
YOL035C		8	2	2	3.62	0.656	3.7	0.655	-0.00153	COS12-screen-1	0.0356	-0.000351	0.00924	1.26	1.12	0.254	0.138	9310	4755	Dubious open reading frame	1.0221
YOL087C	DUF1	32	8	6	4.08	0.788	4.17	0.78	0.00205	COS12-screen-4	0.0747	-0.0026	-0.00564	1.37	0.938	0.245	0.128	10272	1089	Ubiquitin-binding protein of unknown function	1.02206
YLR327C	TMA10	21	7	7	3.63	0.617	3.71	0.605	-0.000708	COS12-screen-2	0.0389	-0.013	0.00702	1.3	1.12	0.258	0.134	8711	3075	Protein of unknown function that associates with ribosomes	1.02204
YIL001W		30	5	12	3.63	0.656	3.71	0.661	0.000778	COS12-screen-3	0.0384	0.00618	0.00962	1.48	1.37	0.262	0.134	8335	3090	Putative protein of unknown function	1.02204
YDR430C	CYM1	12	4	1	3.63	0.609	3.71	0.605	0.000156	COS12-screen-1	0.0344	-0.00478	0.00478	1.23	1.3	0.247	0.137	9698	2982	Lysine-specific metalloprotease of the pitrilysin family	1.02204
YLR128W	DCN1	16	7	10	3.64	0.625	3.72	0.62	0.00012	COS12-screen-2	0.0489	-0.00462	0.0104	1.26	1.37	0.249	0.141	8134	3395	Scaffold-type E3 ligase	1.02198
YPL147W	PXA1	9	6	2	3.64	0.652	3.72	0.655	0.00107	COS12-screen-1	0.0448	0.00422	-0.00776	1.44	1.33	0.242	0.127	9475	2518	Subunit of a heterodimeric peroxisomal ABC transport complex	1.02198
YIL044C	AGE2	30	8	3	3.64	0.639	3.72	0.639	-0.000678	COS12-screen-3	0.0439	0.000471	0.0118	1.3	1.37	0.255	0.14	10104	2495	ADP-ribosylation factor (ARF) GTPase activating protein (GAP) effector	1.02198
YPL258C	THI21	8	6	12	3.64	0.651	3.72	0.66	0.0005	COS12-screen-1	0.0434	0.00906	-0.0084	1.3	1.3	0.244	0.125	9260	1796	Hydroxymethylpyrimidine (HMP) and HMP-phosphate kinase	1.02198
YCR015C		16	6	10	3.64	0.637	3.72	0.619	6.09e-05	COS12-screen-2	0.0412	-0.0178	0.00158	1.15	1.33	0.25	0.132	7490	4019	Putative protein of unknown function	1.02198
YDR260C	SWM1	30	1	1	3.64	0.64	3.72	0.614	0.000162	COS12-screen-3	0.0403	-0.0258	-0.00597	1.3	1.19	0.238	0.131	8744	3426	Subunit of the anaphase-promoting complex (APC)	1.02198
YBR186W	PCH2	10	2	10	3.64	0.707	3.72	0.72	-0.00123	COS12-screen-1	0.0398	0.0158	0.0176	1.48	1.33	0.265	0.14	10460	2040	Hexameric ring ATPase that remodels chromosome axis protein Hop1p	1.02198
YHR159W	TDA11	15	7	11	3.64	0.632	3.72	0.622	-0.000339	COS12-screen-2	0.0394	-0.0104	-0.00835	1.26	1.08	0.238	0.129	10235	2902	Putative protein of unknown function	1.02198
YOR193W	PEX27	20	4	2	3.64	0.654	3.72	0.641	-0.000569	COS12-screen-2	0.0381	-0.0116	-0.00139	1.33	1.26	0.237	0.136	10629	1419	Peripheral peroxisomal membrane protein	1.02198
YLR138W	NHA1	16	8	7	3.64	0.67	3.72	0.662	0.000606	COS12-screen-2	0.0374	-0.00714	0.0101	1.15	1.3	0.268	0.131	7140	3673	Na+/H+ antiporter	1.02198
YOL075C		8	5	1	3.64	0.637	3.72	0.654	-0.000209	COS12-screen-1	0.0372	0.0175	0.0171	1.33	1.55	0.255	0.145	9801	1979	Putative ABC transporter	1.02198
YBR177C	EHT1	10	2	1	3.64	0.722	3.72	0.713	-0.00054	COS12-screen-1	0.0347	-0.00576	-0.0113	1.41	1.3	0.237	0.127	10411	2893	Acyl-coenzymeA:ethanol O-acyltransferase	1.02198
YIL029C		30	7	4	3.66	0.677	3.74	0.664	-0.00029	COS12-screen-3	0.0464	-0.011	-0.0155	1.3	1.26	0.234	0.124	9363	3013	Putative protein of unknown function	1.02186
YOR112W	CEX1	19	7	3	3.66	0.672	3.74	0.653	-0.000415	COS12-screen-2	0.0441	-0.0174	-0.00751	1.41	0.974	0.247	0.125	8930	2940	Component of nuclear aminoacylation-dependent tRNA export pathway	1.02186
YPL107W		9	8	7	3.66	0.632	3.74	0.635	0.000366	COS12-screen-1	0.0416	0.00303	-0.00836	1.3	0.974	0.244	0.125	9531	3054	Putative protein of unknown function	1.02186
YNL009W	IDP3	41	1	8	3.66	0.66	3.74	0.648	-0.000989	COS12-screen-5	0.0409	-0.0109	0.0145	1.41	1.15	0.257	0.142	9530	1617	Peroxisomal NADP-dependent isocitrate dehydrogenase	1.02186
YGR067C		19	3	9	3.66	0.647	3.74	0.644	-0.000745	COS12-screen-2	0.0384	-0.00246	0.00724	1.41	1.3	0.249	0.139	8530	3852	Putative protein of unknown function	1.02186
YEL047C	FRD1	12	7	6	3.67	0.623	3.75	0.605	-0.000915	COS12-screen-1	0.0421	-0.0182	0.00506	1.19	1.19	0.252	0.135	10418	3368	Soluble fumarate reductase	1.0218
YKR049C	FMP46	29	6	8	3.67	0.651	3.75	0.644	0.00122	COS12-screen-3	0.0421	-0.00607	0.0131	1.12	1.3	0.26	0.138	10978	1807	Putative redox protein containing a thioredoxin fold	1.0218
YOR108W	LEU9	19	6	12	3.67	0.669	3.75	0.633	0.000417	COS12-screen-2	0.0368	-0.035	-0.0243	1.44	1.12	0.252	0.105	8146	2981	Alpha-isopropylmalate synthase II (2-isopropylmalate synthase)	1.0218
YHR109W	CTM1	15	4	9	3.68	0.663	3.76	0.653	-0.00195	COS12-screen-2	0.0489	-0.00862	0.0071	1.26	1.26	0.242	0.142	9840	3153	Cytochrome c lysine methyltransferase	1.02174
YMR234W	RNH1	4	7	10	3.68	0.63	3.76	0.634	-0.000704	COS12-screen-1	0.0449	0.00484	-0.00345	1.41	1.15	0.231	0.137	9894	1965	Ribonuclease H1	1.02174
YJL151C	SNA3	21	5	9	3.68	0.615	3.76	0.643	0.000479	COS12-screen-2	0.0436	0.0275	0.02	1.37	1.41	0.257	0.147	9198	1955	Protein involved in efficient MVB sorting of proteins to the vacuole	1.02174
YCL008C	STP22	16	2	5	3.68	0.614	3.76	0.626	0.000216	COS12-screen-2	0.043	0.0115	0.0166	1.33	1.26	0.259	0.143	9150	3820	Component of the ESCRT-I complex	1.02174
YPL272C	PBI1	8	5	12	3.69	0.704	3.77	0.699	0.000855	COS12-screen-1	0.0517	-0.00218	0.012	1.48	1.26	0.263	0.135	10363	930	Putative protein of unknown function	1.02168
YJL150W		21	5	10	3.69	0.623	3.77	0.601	0.000193	COS12-screen-2	0.0499	-0.0227	-0.0041	1.19	1.19	0.234	0.135	10145	926	Dubious open reading frame	1.02168
YEL063C	CAN1	12	8	9	3.69	0.574	3.77	0.582	0.000308	COS12-screen-1	0.0425	0.00566	0.000739	1.08	1.01	0.237	0.139	7964	3577	Plasma membrane arginine permease	1.02168
YLR268W	SEC22	22	7	6	3.69	0.665	3.77	0.633	-0.000894	COS12-screen-2	0.0421	-0.0309	-0.0194	1.41	1.12	0.225	0.125	9510	761	R-SNARE protein	1.02168
YBR138C		47	1	10	3.69	0.652	3.77	0.687	0.00223	COS12-screen-5	0.0407	0.0359	-6.4e-05	1.41	1.12	0.241	0.135	9718	1344	Cytoplasmic protein of unknown function	1.02168
YKL214C	YRA2	29	3	10	3.69	0.654	3.77	0.632	-0.000436	COS12-screen-3	0.0402	-0.0211	-0.000479	1.33	1.44	0.263	0.123	10821	1841	Member of the REF (RNA and export factor binding proteins) family	1.02168
YKR033C		29	5	12	3.7	0.638	3.78	0.652	-0.000436	COS12-screen-3	0.0493	0.0137	0.0139	1.37	1.26	0.243	0.148	10721	1740	Dubious open reading frame	1.02162
YDR251W	PAM1	29	8	4	3.7	0.682	3.78	0.659	-0.000978	COS12-screen-3	0.0454	-0.0214	0.00788	1.26	1.05	0.26	0.133	12097	1341	Essential protein of unknown function	1.02162
YOR129C	AFI1	19	8	4	3.7	0.669	3.78	0.661	-0.00151	COS12-screen-2	0.0444	-0.00694	0.000285	1.37	1.26	0.258	0.127	8257	2894	Arf3p polarization-specific docking factor	1.02162
YDL001W	RMD1	47	3	10	3.7	0.657	3.78	0.634	0.00103	COS12-screen-5	0.0385	-0.0219	-0.0118	1.33	1.05	0.245	0.122	10286	1694	Cytoplasmic protein required for sporulation	1.02162
YOR324C	FRT1	7	4	2	3.7	0.672	3.78	0.688	0.00134	COS12-screen-1	0.0365	0.0174	0.0107	1.41	1.26	0.254	0.139	10769	1213	Tail-anchored ER membrane protein of unknown function	1.02162
YNR001C	CIT1	41	4	1	3.71	0.699	3.79	0.682	0.00114	COS12-screen-5	0.0473	-0.015	-0.00355	1.37	1.19	0.252	0.126	9737	1680	Citrate synthase	1.02156
YHR199C	AIM46	16	1	3	3.71	0.647	3.79	0.647	0.000649	COS12-screen-2	0.0443	0.000386	0.0058	1.41	1.19	0.243	0.14	8842	4092	Putative protein of unknown function	1.02156
YCR023C		16	7	6	3.71	0.713	3.79	0.713	0.000472	COS12-screen-2	0.0432	0.00227	0.0175	1.19	1.3	0.265	0.14	6600	4594	Vacuolar membrane protein of unknown function	1.02156
YKL185W	ASH1	19	1	2	3.71	0.672	3.79	0.651	-0.000996	COS12-screen-2	0.0406	-0.0201	-0.0157	1.3	1.44	0.243	0.119	10728	2302	Component of the Rpd3L histone deacetylase complex	1.02156
YLR326W		21	7	6	3.72	0.663	3.8	0.666	-0.00372	COS12-screen-2	0.0486	0.00387	-0.014	1.3	1.52	0.231	0.127	11038	229	Putative protein of unknown function	1.02151
YOR242C	SSP2	20	7	4	3.72	0.646	3.8	0.614	0.00232	COS12-screen-2	0.0451	-0.0315	-0.00133	1.41	1.3	0.255	0.126	10602	419	Sporulation specific protein that localizes to the spore wall	1.02151
YDL118W		40	4	1	3.72	0.712	3.8	0.737	0.000866	COS12-screen-5	0.0407	0.0283	0.0199	1.12	1.41	0.262	0.144	10237	923	Dubious open reading frame, unlikely to encode a protein	1.02151
YGR042W		19	2	3	3.73	0.686	3.81	0.644	0.00021	COS12-screen-2	0.0534	-0.0393	-0.00852	1.44	1.19	0.237	0.129	11593	959	Protein of unknown function	1.02145
YDR519W	FPR2	48	6	9	3.73	0.655	3.81	0.647	0.000184	COS12-screen-5	0.053	-0.0076	-0.0136	1.26	1.26	0.235	0.125	9369	2514	Membrane-bound peptidyl-prolyl cis-trans isomerase (PPIase)	1.02145
YMR056C	AAC1	50	2	7	3.73	0.666	3.81	0.667	-0.00161	COS12-screen-5	0.047	0.0024	0.00322	1.26	1.05	0.258	0.13	12021	957	Mitochondrial inner membrane ADP/ATP translocator	1.02145
YGL149W		49	2	4	3.73	0.69	3.81	0.68	0.000589	COS12-screen-5	0.0456	-0.00749	0.0101	1.26	1.01	0.264	0.133	10406	1523	Dubious open reading frame	1.02145
YKL107W		18	4	2	3.73	0.652	3.81	0.647	-0.000803	COS12-screen-2	0.0425	-0.00383	0.00918	1.19	1.37	0.251	0.14	9992	2609	Putative short-chain dehydrogenase/reductase	1.02145
YCR106W	RDS1	26	3	12	3.74	0.631	3.82	0.624	0.00097	COS12-screen-3	0.0535	-0.00717	0.0144	1.26	1.12	0.245	0.148	9110	3606	Putative zinc cluster transcription factor	1.02139
YLR133W	CKI1	16	8	1	3.74	0.701	3.82	0.705	0.00265	COS12-screen-2	0.052	0.00659	0.000334	1.48	1.15	0.247	0.133	8925	2526	Choline kinase	1.02139
YKL128C	PMU1	18	5	5	3.74	0.691	3.82	0.687	-0.00132	COS12-screen-2	0.0504	-0.00176	0.00528	1.23	1.23	0.248	0.137	9497	2871	Putative phosphomutase	1.02139
YNL191W	DUG3	28	8	7	3.74	0.64	3.82	0.631	0.000804	COS12-screen-3	0.0497	-0.00792	0.00275	1.23	1.12	0.239	0.139	10631	2436	Component of glutamine amidotransferase (GATase II)	1.02139
YKL106W	AAT1	18	4	1	3.74	0.648	3.82	0.626	0.000863	COS12-screen-2	0.0475	-0.0212	-0.000137	1.41	1.48	0.245	0.133	9911	2825	Mitochondrial aspartate aminotransferase	1.02139
YPL186C	UIP4	9	3	8	3.74	0.633	3.82	0.585	-0.00118	COS12-screen-1	0.0465	-0.048	-0.00134	1.26	1.3	0.261	0.123	11024	1396	Protein that interacts with Ulp1p	1.02139
YLR352W		21	8	12	3.74	0.649	3.82	0.63	-0.000846	COS12-screen-2	0.0462	-0.0182	-0.0176	1.41	1.23	0.244	0.116	8759	2039	Putative protein of unknown function with similarity to F-box proteins	1.02139
YDR061W		10	8	8	3.75	0.603	3.83	0.606	0.000257	COS12-screen-1	0.0496	0.00278	-0.0116	1.3	1.08	0.237	0.126	8453	2028	Protein with similarity to ABC transporter family members	1.02133
YCR105W	ADH7	26	3	11	3.75	0.629	3.83	0.634	0.00394	COS12-screen-3	0.0478	0.00455	-0.00118	1.26	1.3	0.256	0.126	11200	991	NADPH-dependent medium chain alcohol dehydrogenase	1.02133
YNL116W	DMA2	42	7	1	3.75	0.756	3.83	0.777	-0.00116	COS12-screen-5	0.0469	0.0251	0.0119	1.33	1.48	0.269	0.133	8080	1403	Ubiquitin-protein ligase (E3)	1.02133
YKL140W	TGL1	18	6	4	3.75	0.69	3.83	0.696	-0.000661	COS12-screen-2	0.0451	0.0081	0.00862	1.26	0.974	0.255	0.137	9792	2156	Steryl ester hydrolase	1.02133
YMR237W	BCH1	4	7	11	3.76	0.651	3.84	0.676	-0.00221	COS12-screen-1	0.0526	0.0255	0.036	1.3	1.37	0.253	0.165	9189	2967	Member of the ChAPs family (Chs5p-Arf1p-binding proteins)	1.02128
YDR063W	AIM7	10	8	9	3.76	0.602	3.84	0.584	-0.00019	COS12-screen-1	0.0485	-0.0188	-0.0039	1.23	1.15	0.25	0.127	8447	2488	Protein that interacts with Arp2/3 complex	1.02128
YCR099C		26	3	7	3.76	0.649	3.84	0.637	1.72e-05	COS12-screen-3	0.0439	-0.0114	-0.00413	1.23	1.08	0.247	0.128	9056	3868	Putative protein of unknown function	1.02128
YKR047W		29	6	6	3.76	0.704	3.84	0.685	0.00219	COS12-screen-3	0.0434	-0.0157	-0.0101	1.41	1.23	0.248	0.122	10469	1777	Dubious open reading frame	1.02128
YKL096W	CWP1	18	3	5	3.77	0.673	3.85	0.658	0.00143	COS12-screen-2	0.0524	-0.0143	-0.00179	1.26	1.12	0.256	0.126	10502	2101	Cell wall mannoprotein that localizes to birth scars of daughter cells	1.02122
YBR116C		46	8	9	3.77	0.682	3.85	0.672	-0.000714	COS12-screen-5	0.0517	-0.0078	0.0092	1.3	1.26	0.25	0.14	9771	2703	Dubious open reading frame	1.02122
YKL133C		18	5	10	3.77	0.646	3.85	0.63	-0.000262	COS12-screen-2	0.0491	-0.0157	-0.00653	1.26	1.33	0.242	0.129	11477	459	Putative protein of unknown function	1.02122
YPL048W	CAM1	25	2	4	3.78	0.628	3.86	0.626	0.000683	COS12-screen-3	0.0546	-0.002	0.0142	1.08	1.19	0.261	0.139	9596	2865	Nuclear protein required for transcription of MXR1	1.02116
YPL056C	LCL1	25	1	9	3.78	0.621	3.86	0.605	2.26e-05	COS12-screen-3	0.053	-0.0163	0.00128	1.19	1.08	0.232	0.142	8087	4681	Putative protein of unknown function	1.02116
YLR150W	STM1	17	1	2	3.78	0.653	3.86	0.711	-0.00233	COS12-screen-2	0.0529	0.0587	-0.00863	1.3	0.721	0.227	0.134	13331	119	Protein required for optimal translation under nutrient stress	1.02116
YGR213C	RTA1	14	4	8	3.78	0.6	3.86	0.605	-0.000228	COS12-screen-2	0.052	0.00358	0.0169	1.19	1.15	0.244	0.151	10473	2901	Protein involved in 7-aminocholesterol resistance	1.02116
YPR141C	KAR3	25	7	7	3.78	0.639	3.86	0.64	0.00302	COS12-screen-3	0.0517	0.00096	0.0372	1.26	0.938	0.275	0.154	11941	447	Minus-end-directed microtubule motor	1.02116
YPR174C		26	1	8	3.78	0.661	3.86	0.659	-0.00114	COS12-screen-3	0.0512	-4.76e-05	0.00954	1.23	1.23	0.247	0.142	10831	2133	Protein of unknown function	1.02116
YHL046C	PAU13	14	5	1	3.78	0.642	3.86	0.661	0.00332	COS12-screen-2	0.0508	0.019	0.0075	1.08	1.15	0.253	0.137	10948	1756	Protein of unknown function	1.02116
YBR084W	MIS1	46	6	12	3.79	0.729	3.87	0.691	0.00011	COS12-screen-5	0.0571	-0.0351	-0.0242	1.3	1.15	0.238	0.113	8516	2996	Mitochondrial C1-tetrahydrofolate synthase	1.02111
YOL051W	GAL11	8	3	4	3.79	0.686	3.87	0.66	-0.00223	COS12-screen-1	0.0514	-0.0239	-0.0171	1.19	1.15	0.238	0.12	10616	1364	Subunit of the RNA polymerase II mediator complex	1.02111
YGL050W	TYW3	28	2	4	3.79	0.711	3.87	0.735	0.000532	COS12-screen-3	0.0504	0.0274	0.0126	1.26	1.19	0.266	0.135	10558	1899	tRNA methyltransferase required for synthesis of wybutosine	1.02111
YNR013C	PHO91	41	4	12	3.79	0.726	3.87	0.716	-0.00106	COS12-screen-5	0.0478	-0.00617	0.00687	1.23	1.33	0.26	0.132	9191	1743	Low-affinity vacuolar phosphate transporter	1.02111
YGR141W	VPS62	13	8	3	3.79	0.598	3.87	0.609	0.00125	COS12-screen-2	0.0475	0.00969	0.00426	1.23	1.15	0.237	0.142	10099	3625	Vacuolar protein sorting (VPS) protein	1.02111
YOR007C	SGT2	6	3	1	3.8	0.664	3.88	0.665	-0.000407	COS12-screen-1	0.058	0.00181	0.00944	1.44	1.48	0.247	0.142	11381	1312	Glutamine-rich cytoplasmic cochaperone	1.02105
YNR006W	VPS27	41	4	6	3.8	0.776	3.88	0.745	0.000762	COS12-screen-5	0.0509	-0.0265	-0.0194	1.44	1.19	0.239	0.117	10106	786	Endosomal protein that forms a complex with Hse1p	1.02105
YKL079W	SMY1	18	2	4	3.8	0.64	3.88	0.634	0.000369	COS12-screen-2	0.0491	-0.0054	-0.00822	1.19	1.19	0.251	0.122	10856	1277	Kinesin-like myosin passenger-protein	1.02105
YCR068W	ATG15	39	5	12	3.81	0.698	3.89	0.682	0.0019	COS12-screen-5	0.0519	-0.0134	-0.027	1.26	1.01	0.24	0.109	10557	753	Lipase required for intravacuolar lysis of autophagic and Cvt bodies	1.021
YBL012C		27	1	10	3.81	0.652	3.89	0.647	-0.00153	COS12-screen-3	0.0505	-0.00407	0.00475	1.19	0.902	0.248	0.136	9689	2332	Dubious open reading frame	1.021
YMR169C	ALD3	4	3	8	3.81	0.676	3.89	0.662	0.00155	COS12-screen-1	0.0476	-0.0126	-0.00568	1.52	1.33	0.25	0.125	9411	3038	Cytoplasmic aldehyde dehydrogenase	1.021
YGR189C	CRH1	14	3	4	3.82	0.626	3.9	0.677	-0.00142	COS12-screen-2	0.0556	0.0509	0.0218	1.15	1.26	0.255	0.15	10051	2052	Chitin transglycosylase	1.02094
YHR045W		33	5	10	3.83	0.664	3.91	0.673	0.0017	COS12-screen-4	0.0596	0.0102	0.00638	1.19	1.48	0.251	0.137	11266	1141	Putative protein of unknown function	1.02089
YHL044W		14	5	3	3.83	0.648	3.91	0.611	-0.000667	COS12-screen-2	0.0565	-0.0362	-0.00591	1.3	1.37	0.247	0.126	10408	2069	Putative integral membrane protein	1.02089
YPL060W	MFM1	25	1	6	3.83	0.653	3.91	0.612	0.0011	COS12-screen-3	0.056	-0.0394	-0.0223	1.12	1.3	0.235	0.117	9370	3106	Mitochondrial inner membrane magnesium transporter	1.02089
YHR014W	SPO13	14	8	7	3.83	0.611	3.91	0.609	0.000828	COS12-screen-2	0.0554	-0.00268	0.00667	1.23	1.26	0.251	0.137	9807	3412	Meiotic regulator	1.02089
YPR126C		25	6	7	3.83	0.666	3.91	0.672	0.00264	COS12-screen-3	0.0491	0.00791	-0.006	1.19	1.19	0.244	0.128	9585	3217	Dubious open reading frame	1.02089
YNL249C	MPA43	6	2	5	3.84	0.665	3.92	0.672	-0.00175	COS12-screen-1	0.0633	0.00781	0.00902	1.26	1.23	0.241	0.145	10077	3090	Putative protein of unknown function	1.02083
YHL016C	DUR3	14	7	3	3.84	0.64	3.92	0.62	0.00049	COS12-screen-2	0.0585	-0.0191	-0.00583	1.15	1.01	0.238	0.131	10253	2561	Plasma membrane transporter for both urea and polyamines	1.02083
YJR011C		39	8	4	3.85	0.738	3.93	0.739	-0.00386	COS12-screen-5	0.0582	0.00532	0.00456	1.37	1.3	0.265	0.127	11443	283	Putative protein of unknown function	1.02078
YDL183C		40	7	12	3.85	0.69	3.93	0.695	-0.000651	COS12-screen-5	0.0579	0.00742	0.00532	1.19	1.37	0.246	0.138	9051	2108	Protein that may form an active mitochondrial KHE system	1.02078
YPR120C	CLB5	25	6	1	3.85	0.682	3.93	0.67	-0.00361	COS12-screen-3	0.0571	-0.0102	0.0105	1.19	1.3	0.27	0.131	11784	742	B-type cyclin involved in DNA replication during S phase	1.02078
YPR066W	UBA3	35	3	1	3.86	0.714	3.94	0.702	-0.00315	COS12-screen-4	0.0597	-0.00931	0.00943	1.19	1.55	0.243	0.144	11693	1008	Protein that activates Rub1p (NEDD8) before neddylation	1.02073
YHL027W	RIM101	14	6	7	3.86	0.643	3.94	0.634	0.000442	COS12-screen-2	0.0572	-0.00878	0.00411	1.15	1.15	0.248	0.136	11606	1445	Cys2His2 zinc-finger transcriptional repressor	1.02073
YBL088C	TEL1	27	6	9	3.86	0.655	3.94	0.662	0.00139	COS12-screen-3	0.0515	0.00831	0.0158	1.19	1.26	0.267	0.138	9303	2855	Protein kinase primarily involved in telomere length regulation	1.02073
YDR178W	SDH4	23	4	10	3.87	0.672	3.95	0.676	-0.000697	COS12-screen-3	0.0576	0.00621	0.0175	1.26	1.23	0.259	0.144	7464	4577	Membrane anchor subunit of succinate dehydrogenase	1.02067
YHL022C	SPO11	14	6	10	3.87	0.613	3.95	0.616	-0.000223	COS12-screen-2	0.0544	0.00235	0.00586	1.23	1.26	0.242	0.141	9876	2511	Meiosis-specific protein that initiates meiotic recombination	1.02067
YER167W	BCK2	49	8	8	3.88	0.657	3.96	0.658	-0.000113	COS12-screen-5	0.0556	0.00243	0.011	1.19	1.05	0.25	0.142	9867	1689	Serine/threonine-rich protein involved in PKC1 signaling pathway	1.02062
YMR052W	FAR3	50	2	3	3.9	0.802	3.98	0.818	-0.000542	COS12-screen-5	0.0646	0.0224	-0.00614	1.33	1.44	0.256	0.121	11447	758	Protein of unknown function	1.02051
YNR032W	PPG1	41	6	3	3.91	0.865	3.99	0.846	-0.00585	COS12-screen-5	0.0576	-0.0101	-0.00411	1.44	1.15	0.258	0.122	10049	581	Putative serine/threonine protein phosphatase	1.02046
YML053C		3	3	7	3.92	0.691	4	0.684	-0.00145	COS12-screen-1	0.0612	-0.00466	-0.00231	1.26	1.23	0.251	0.128	10601	2100	Putative protein of unknown function	1.02041
YLR322W	VPS65	23	2	10	3.94	0.657	4.02	0.645	0.00139	COS12-screen-3	0.0686	-0.011	0.000779	1.23	1.23	0.229	0.142	9458	2253	Dubious open reading frame	1.0203
YMR115W	MGR3	34	6	9	3.94	0.762	4.02	0.797	0.0016	COS12-screen-4	0.0576	0.0399	0.00685	1.3	1.3	0.267	0.128	11291	1153	Subunit of the mitochondrial (mt) i-AAA protease supercomplex	1.0203
YGL005C	COG7	27	7	6	3.95	0.689	4.03	0.679	-0.00158	COS12-screen-3	0.066	-0.00772	0.000529	1.26	1.33	0.246	0.133	9796	2510	Component of the conserved oligomeric Golgi complex	1.02025
YGL220W	FRA2	24	2	5	3.95	0.705	4.03	0.685	-0.00012	COS12-screen-3	0.0621	-0.0179	0.00251	1.26	1.3	0.248	0.134	10961	1057	Protein involved in negative regulation of iron regulon transcription	1.02025
YMR091C	NPL6	32	7	7	3.95	0.735	4.03	0.731	-0.0011	COS12-screen-4	0.0598	-0.000174	0.0144	1.37	1.33	0.258	0.141	10697	1236	Component of the RSC chromatin remodeling complex	1.02025
YMR127C	SAS2	34	7	7	3.96	0.776	4.04	0.748	-0.00079	COS12-screen-4	0.072	-0.0231	-0.0194	1.59	1.26	0.236	0.119	10891	1550	Histone acetyltransferase (HAT) catalytic subunit of the SAS complex	1.0202
YMR148W	OSW5	4	2	3	3.96	0.748	4.04	0.743	-0.000491	COS12-screen-1	0.0603	-0.000474	-0.00149	1.3	0.902	0.249	0.13	9934	2067	Protein of unknown function with possible role in spore wall assembly	1.0202
YJR102C	VPS25	36	6	2	3.98	0.842	4.06	0.814	0.00179	COS12-screen-4	0.0664	-0.0211	-0.0451	1.33	1.05	0.234	0.0939	9927	1331	Component of the ESCRT-II complex	1.0201
YLR082C	SRL2	2	6	10	3.98	0.639	4.06	0.625	-0.00089	COS12-screen-1	0.0633	-0.0142	0.00395	1.19	1.08	0.255	0.132	9559	2821	Protein of unknown function	1.0201
YER088C	DOT6	33	4	6	3.98	0.756	4.06	0.747	-0.00341	COS12-screen-4	0.061	-0.00481	-0.00773	1.26	1.3	0.254	0.121	10339	2197	Protein involved in rRNA and ribosome biogenesis	1.0201
YOR126C	IAH1	19	8	1	3.49	0.694	3.56	0.713	-0.00344	COS12-screen-2	0.0162	0.0209	0.018	1.37	1.33	0.265	0.141	7886	2892	Isoamyl acetate-hydrolyzing esterase	1.02006
YGR204W	ADE3	36	2	12	4	0.768	4.08	0.76	0.00169	COS12-screen-4	0.0688	-0.00268	-5.7e-05	1.33	1.05	0.235	0.139	11137	527	Cytoplasmic trifunctional enzyme C1-tetrahydrofolate synthase	1.02
YGL250W	RMR1	24	4	5	4.01	0.756	4.09	0.758	0.000205	COS12-screen-3	0.0648	0.00677	0.00319	1.26	1.48	0.254	0.132	10988	858	Protein required for meiotic recombination and gene conversion	1.01995
YDR105C	TMS1	11	3	7	3.53	0.664	3.6	0.656	-0.00058	COS12-screen-1	0.0244	-0.0074	0.000123	1.23	1.23	0.261	0.125	8816	3173	Vacuolar membrane protein of unknown function	1.01983
YDR110W	FOB1	11	3	11	3.54	0.637	3.61	0.643	0.000174	COS12-screen-1	0.0279	0.00548	-0.00546	1.3	1.08	0.231	0.135	9588	2212	Nucleolar protein that binds the rDNA replication fork barrier site	1.01977
YDR078C	SHU2	11	1	9	3.55	0.663	3.62	0.673	-0.00047	COS12-screen-1	0.0245	0.0118	0.0232	1.3	1.26	0.266	0.145	8592	3040	Component of the Shu complex, which promotes error-free DNA repair	1.01972
YDR403W	DIT1	12	2	7	3.55	0.631	3.62	0.627	0.000316	COS12-screen-1	0.0215	-0.00384	0.00821	1.3	1.3	0.261	0.133	9645	3199	Sporulation-specific enzyme required for spore wall maturation	1.01972
YDR112W	IRC2	11	4	1	3.55	0.639	3.62	0.636	0.000411	COS12-screen-1	0.0182	-0.00305	0.0055	1.19	1.26	0.256	0.133	8785	3462	Dubious open reading frame	1.01972
YDR077W	SED1	11	1	8	3.56	0.668	3.63	0.66	0.00127	COS12-screen-1	0.0266	-0.00601	-0.0101	1.3	1.26	0.256	0.118	8310	3127	Major stress-induced structural GPI-cell wall glycoprotein	1.01966
YBR241C		10	6	4	3.56	0.672	3.63	0.675	-0.00145	COS12-screen-1	0.017	0.00406	0.00261	1.55	1.33	0.26	0.128	8323	3592	Putative transporter, member of the sugar porter family	1.01966
YDR207C	UME6	23	6	6	4.07	0.768	4.15	0.816	-0.000964	COS12-screen-3	0.0761	0.0529	0.0301	1.3	1.66	0.273	0.148	11336	472	Rpd3L histone deacetylase complex subunit	1.01966
YBR238C		10	6	1	3.57	0.654	3.64	0.688	-1.64e-05	COS12-screen-1	0.0317	0.0348	0.0495	1.26	1.3	0.284	0.162	10886	2267	Mitochondrial membrane protein	1.01961
YLR053C		2	4	11	4.08	0.672	4.16	0.66	-0.00129	COS12-screen-1	0.0726	-0.0113	0.00857	1.15	1.01	0.258	0.135	10601	1466	Putative protein of unknown function	1.01961
YDR076W	RAD55	11	1	7	3.58	0.648	3.65	0.653	-0.00049	COS12-screen-1	0.0242	0.0049	0.0198	1.41	1.33	0.276	0.137	10478	958	Protein that stimulates strand exchange	1.01955
YJL206C		21	2	1	3.58	0.631	3.65	0.621	3.01e-05	COS12-screen-2	0.0222	-0.0103	-0.00572	1.23	1.01	0.255	0.122	9438	1139	Putative protein of unknown function	1.01955
YML128C	MSC1	34	5	4	4.1	0.848	4.18	0.872	-0.00541	COS12-screen-4	0.0743	0.0317	0.00678	1.37	1.26	0.257	0.134	12569	307	Protein of unknown function	1.01951
YDR436W	PPZ2	12	4	6	3.59	0.643	3.66	0.638	-0.00112	COS12-screen-1	0.0292	-0.00492	0.00394	1.08	1.19	0.248	0.135	9874	3329	Serine/threonine protein phosphatase Z, isoform of Ppz1p	1.0195
YBR262C	MIC12	10	7	6	3.59	0.644	3.66	0.655	-0.000352	COS12-screen-1	0.024	0.0108	0.0198	1.37	1.48	0.262	0.144	10309	1987	Component of the MICOS complex	1.0195
YLR170C	APS1	17	1	10	3.6	0.637	3.67	0.657	0.00021	COS12-screen-2	0.0286	0.0203	0.00901	1.41	1.41	0.257	0.136	6008	3685	Small subunit of the clathrin-associated adaptor complex AP-1	1.01944
YCL026C		16	3	4	3.6	0.666	3.67	0.688	-0.000121	COS12-screen-2	0.0271	0.0239	0.0183	1.48	1.3	0.269	0.139	8087	4039	Deleted ORF	1.01944
YDR386W	MUS81	12	1	6	3.6	0.63	3.67	0.634	0.00135	COS12-screen-1	0.024	0.00449	0.0145	1.23	1.19	0.272	0.133	9460	2079	Subunit of structure-specific Mms4p-Mus81p endonuclease	1.01944
YDR126W	SWF1	11	5	1	3.6	0.643	3.67	0.636	-0.00125	COS12-screen-1	0.0204	-0.00662	0.0193	1.26	1.19	0.278	0.135	11214	896	Palmitoyltransferase that acts on transmembrane proteins	1.01944
YDR380W	ARO10	12	1	1	3.61	0.613	3.68	0.614	0.000707	COS12-screen-1	0.0277	0.00021	-0.00221	1.15	1.01	0.252	0.127	8615	3528	Phenylpyruvate decarboxylase	1.01939
YCL050C	APA1	16	4	11	3.61	0.656	3.68	0.647	-0.000161	COS12-screen-2	0.0268	-0.00832	0.00331	1.26	1.15	0.262	0.128	8097	3610	AP4A phosphorylase	1.01939
YBR218C	PYC2	10	4	9	3.61	0.647	3.68	0.628	-0.000588	COS12-screen-1	0.0245	-0.0185	0.000918	1.3	1.23	0.259	0.127	10040	1988	Pyruvate carboxylase isoform	1.01939
YBR249C	ARO4	10	6	10	3.61	0.657	3.68	0.633	-0.000756	COS12-screen-1	0.0231	-0.0223	-0.0118	1.33	1.41	0.254	0.116	10119	2456	3-deoxy-D-arabino-heptulosonate-7-phosphate (DAHP) synthase	1.01939
YBR217W	ATG12	10	4	8	3.61	0.659	3.68	0.657	-0.000907	COS12-screen-1	0.022	-0.00056	-0.00211	1.26	1.12	0.259	0.124	10955	1678	Ubiquitin-like modifier involved in autophagy and the Cvt pathway	1.01939
YGR093W		44	2	12	3.62	0.656	3.69	0.652	-0.000749	COS12-screen-5	0.0315	-0.00325	-0.0205	1.41	1.37	0.238	0.117	9350	976	Nuclear protein of unconfirmed function	1.01934
YDR070C	FMP16	11	1	3	3.62	0.648	3.69	0.669	-0.000432	COS12-screen-1	0.0291	0.0216	0.0225	1.3	1.3	0.263	0.146	9336	2243	Protein of unknown function	1.01934
YLR353W	BUD8	22	1	1	3.62	0.71	3.69	0.675	-0.000982	COS12-screen-2	0.028	-0.0324	-0.0122	1.33	1.26	0.252	0.117	7719	2549	Protein involved in bud-site selection	1.01934
YBR213W	MET8	10	4	4	3.63	0.677	3.7	0.692	0.00104	COS12-screen-1	0.0357	0.0157	0.0146	1.3	1.52	0.269	0.135	10884	2025	Bifunctional dehydrogenase and ferrochelatase	1.01928
YPL273W	SAM4	8	5	11	3.63	0.659	3.7	0.637	-0.00101	COS12-screen-1	0.0355	-0.0202	-0.00264	1.3	1.41	0.251	0.128	9867	1895	S-adenosylmethionine-homocysteine methyltransferase	1.01928
YBR180W	DTR1	10	2	4	3.63	0.683	3.7	0.667	0.000357	COS12-screen-1	0.032	-0.0144	-0.0089	1.3	1.15	0.253	0.12	10249	3782	Putative dityrosine transporter of the major facilitator superfamily	1.01928
YNL123W	NMA111	42	6	10	3.64	0.688	3.71	0.678	-0.00134	COS12-screen-5	0.0318	-0.00762	-0.000431	1.33	1.62	0.253	0.129	9280	1452	Serine protease and general molecular chaperone	1.01923
YOR284W	HUA2	20	8	10	3.64	0.616	3.71	0.611	0	COS12-screen-2	0.0284	-0.00539	0.0212	1.37	1.59	0.277	0.137	4423	1705	Cytoplasmic protein of unknown function	1.01923
YEL038W	UTR4	12	6	10	3.64	0.592	3.71	0.595	7.89e-05	COS12-screen-1	0.0278	0.00135	0.0124	1.15	1.12	0.255	0.14	6918	2717	Protein with sequence similarity to acireductone synthases	1.01923
YGL057C	GEP7	28	2	9	3.65	0.645	3.72	0.617	-0.00136	COS12-screen-3	0.0325	-0.0274	-0.000681	1.3	1.15	0.257	0.126	10400	2157	Protein of unknown function	1.01918
YNR009W	NRM1	41	4	9	3.65	0.692	3.72	0.696	-0.00136	COS12-screen-5	0.0287	0.00626	0.00467	1.44	1.52	0.254	0.133	9015	1518	Transcriptional co-repressor of MBF-regulated gene expression	1.01918
YOR277C		20	8	6	3.65	0.639	3.72	0.661	0.00142	COS12-screen-2	0.0276	0.0221	0.00635	1.48	1.19	0.267	0.128	9003	2035	Dubious open reading frame	1.01918
YPL269W	KAR9	8	6	3	3.66	0.664	3.73	0.664	0.000493	COS12-screen-1	0.0334	0.000977	0.0118	1.3	1.15	0.264	0.135	9917	1195	Karyogamy protein	1.01913
YCR022C		16	7	5	3.66	0.676	3.73	0.672	0.000219	COS12-screen-2	0.0313	-0.00161	-0.00492	1.48	1.33	0.261	0.12	7482	4022	Dubious open reading frame	1.01913
YOR083W	WHI5	6	8	8	3.66	0.624	3.73	0.59	-0.000475	COS12-screen-1	0.0301	-0.0344	0.00708	1.3	1.23	0.253	0.136	9208	1637	Repressor of G1 transcription	1.01913
YHR106W	TRR2	15	4	7	3.66	0.656	3.73	0.705	-0.00262	COS12-screen-2	0.0301	0.0499	0.0137	1.48	1.19	0.273	0.132	13344	121	Mitochondrial thioredoxin reductase	1.01913
YOL056W	GPM3	8	3	10	3.66	0.649	3.73	0.647	0.000874	COS12-screen-1	0.0284	-0.00163	0.00723	1.33	1.19	0.269	0.128	10358	1409	Homolog of Gpm1p phosphoglycerate mutase	1.01913
YBR162W-A	YSY6	47	3	2	3.67	0.671	3.74	0.657	-0.00404	COS12-screen-5	0.0354	-0.0128	0.0122	1.26	1.05	0.248	0.144	10196	1377	Protein of unknown function	1.01907
YDL114W		40	3	10	3.67	0.686	3.74	0.691	0.00119	COS12-screen-5	0.034	0.00662	0.00613	1.3	1.26	0.26	0.132	9191	2136	Putative short-chain dehydrogenase/reductase	1.01907
YDL066W	IDP1	47	7	8	3.67	0.66	3.74	0.657	0.000609	COS12-screen-5	0.0335	-0.0019	0.00177	1.37	1.3	0.244	0.136	9062	3058	Mitochondrial NADP-specific isocitrate dehydrogenase	1.01907
YPL248C	GAL4	8	7	7	3.67	0.669	3.74	0.653	-0.000726	COS12-screen-1	0.0333	-0.0151	-0.0113	1.41	1.01	0.247	0.121	9014	1953	DNA-binding transcription factor required for activating GAL genes	1.01907
YKL116C	PRR1	18	4	7	3.67	0.648	3.74	0.655	-0.000757	COS12-screen-2	0.0323	0.007	0.00871	1.19	1.12	0.252	0.138	10563	2111	Serine/threonine protein kinase	1.01907
YOL048C	RRT8	8	3	1	3.67	0.66	3.74	0.654	-0.000269	COS12-screen-1	0.0322	-0.00486	0.00613	1.33	1.26	0.243	0.141	11150	1593	Protein involved in spore wall assembly	1.01907
YCL037C	SRO9	16	4	1	3.67	0.694	3.74	0.686	-0.000715	COS12-screen-2	0.0322	-0.00508	0.000248	1.3	1.26	0.244	0.134	8374	3400	Cytoplasmic RNA-binding protein	1.01907
YPL119C	DBP1	9	7	7	3.67	0.645	3.74	0.634	0.000201	COS12-screen-1	0.0286	-0.00983	-0.011	1.55	1.15	0.261	0.114	9171	3266	Putative ATP-dependent RNA helicase of the DEAD-box protein family	1.01907
YPL121C	MEI5	9	7	5	3.67	0.651	3.74	0.656	0.000442	COS12-screen-1	0.0274	0.00617	-0.00292	1.37	1.19	0.251	0.127	7411	4366	Meiosis-specific protein involved in meiotic recombination	1.01907
YLR267W	BOP2	22	7	5	3.67	0.667	3.74	0.659	-0.000181	COS12-screen-2	0.0232	-0.00687	0.0158	1.37	1.33	0.257	0.143	7761	3147	Protein of unknown function	1.01907
YKR012C		29	4	10	3.68	0.608	3.75	0.607	0.000354	COS12-screen-3	0.0414	-0.00141	0.0205	1.3	1.26	0.249	0.152	10722	2190	Dubious open reading frame	1.01902
YMR232W	FUS2	4	7	8	3.68	0.641	3.75	0.657	0.00148	COS12-screen-1	0.0336	0.0158	-0.00673	1.41	1.26	0.248	0.125	10457	2058	Cell fusion regulator	1.01902
YDR059C	UBC5	10	8	7	3.68	0.608	3.75	0.596	-0.000271	COS12-screen-1	0.0333	-0.0128	-0.0032	1.26	1.05	0.257	0.124	11129	2787	Ubiquitin-conjugating enzyme	1.01902
YKR005C		29	4	6	3.68	0.663	3.75	0.655	0.00197	COS12-screen-3	0.0331	-0.00699	-0.0111	1.12	0.83	0.247	0.121	12501	760	Putative protein of unknown function	1.01902
YPL241C	CIN2	8	7	12	3.68	0.71	3.75	0.749	-0.000781	COS12-screen-1	0.0323	0.0424	-0.0211	1.44	1.55	0.263	0.103	10231	331	GTPase-activating protein (GAP) for Cin4p	1.01902
YPL246C	RBD2	8	7	9	3.68	0.684	3.75	0.65	0.000169	COS12-screen-1	0.0319	-0.0324	-0.00127	1.37	1.08	0.247	0.131	8930	1984	Possible rhomboid protease	1.01902
YLR135W	SLX4	16	8	4	3.68	0.676	3.75	0.687	0.00145	COS12-screen-2	0.0283	0.0124	0.0074	1.3	1.23	0.257	0.135	8533	3344	Endonuclease involved in processing DNA	1.01902
YEL042W	GDA1	12	7	2	3.68	0.619	3.75	0.633	-8.55e-05	COS12-screen-1	0.0262	0.0144	-0.0111	1.15	1.01	0.247	0.121	11760	1960	Guanosine diphosphatase located in the Golgi	1.01902
YNL051W	COG5	43	5	12	3.69	0.693	3.76	0.711	-0.00122	COS12-screen-5	0.0365	0.0206	0.0188	1.41	1.23	0.266	0.141	9150	1106	Component of the conserved oligomeric Golgi complex	1.01897
YOR005C	DNL4	6	2	11	3.69	0.642	3.76	0.633	-0.00105	COS12-screen-1	0.0338	-0.00839	0.00172	1.33	0.974	0.256	0.129	10452	2364	DNA ligase required for nonhomologous end-joining (NHEJ)	1.01897
YLR350W	ORM2	21	8	10	3.69	0.672	3.76	0.654	-0.00113	COS12-screen-2	0.0305	-0.0162	0.00515	1.37	1.41	0.265	0.128	9677	1429	Protein that mediates sphingolipid homeostasis	1.01897
YDL180W		40	7	9	3.7	0.69	3.77	0.705	0.000323	COS12-screen-5	0.04	0.0169	0.000551	1.41	1.33	0.246	0.133	9014	2151	Putative protein of unknown function	1.01892
YEL057C		12	8	4	3.7	0.625	3.77	0.63	-0.000614	COS12-screen-1	0.0342	0.00482	0.00241	1.33	1.23	0.245	0.136	10075	3959	Protein of unknown function involved in telomere maintenance	1.01892
YKL199C		29	2	12	3.7	0.657	3.77	0.648	0.00019	COS12-screen-3	0.034	-0.00766	-0.00241	1.48	1.41	0.261	0.123	8857	1892	Merged open reading frame	1.01892
YDL037C	BSC1	47	5	10	3.7	0.629	3.77	0.637	-0.000733	COS12-screen-5	0.0314	0.0076	0.00222	1.37	1.23	0.25	0.133	9665	2214	Protein of unconfirmed function	1.01892
YBR159W	IFA38	47	2	11	3.7	0.641	3.77	0.615	0.00055	COS12-screen-5	0.0304	-0.0258	-0.0188	1.23	1.26	0.249	0.112	9903	1676	Microsomal beta-keto-reductase	1.01892
YKL161C	KDX1	18	7	7	3.7	0.616	3.77	0.613	0.000166	COS12-screen-2	0.0257	-0.00345	0.0098	1.33	1.15	0.276	0.126	9962	2302	Protein kinase	1.01892
YDR334W	SWR1	30	5	8	3.71	0.63	3.78	0.647	-0.000439	COS12-screen-3	0.0357	0.0168	0.0204	1.23	1.01	0.267	0.142	10279	2470	Swi2/Snf2-related ATPase	1.01887
YJR049C	UTR1	40	1	9	3.71	0.69	3.78	0.697	0.00267	COS12-screen-5	0.0306	0.00901	0.00505	1.41	0.974	0.26	0.131	9581	1707	ATP-NADH kinase	1.01887
YNL159C	ASI2	29	2	3	3.72	0.674	3.79	0.605	0.000188	COS12-screen-3	0.0446	-0.0672	-0.0368	1.33	0.902	0.23	0.104	11544	230	Integral inner nuclear membrane protein	1.01882
YPL230W	USV1	8	8	6	3.72	0.687	3.79	0.678	-0.000256	COS12-screen-1	0.0386	-0.00716	-0.00445	1.23	0.974	0.245	0.129	9287	1394	Putative transcription factor containing a C2H2 zinc finger	1.01882
YBR015C	MNN2	42	1	2	3.72	0.712	3.79	0.678	-0.00439	COS12-screen-5	0.0385	-0.0314	-0.0229	1.44	0.938	0.225	0.121	9371	627	Alpha-1,2-mannosyltransferase	1.01882
YPL021W	ECM23	25	3	11	3.72	0.603	3.79	0.611	-0.000402	COS12-screen-3	0.037	0.00719	0.0298	1.23	1.15	0.259	0.156	9610	3167	Non-essential protein of unconfirmed function	1.01882
YPL185W		9	3	7	3.72	0.677	3.79	0.678	-0.000948	COS12-screen-1	0.0369	0.00223	0.0169	1.48	1.26	0.254	0.146	10352	1903	Dubious open reading frame	1.01882
YPL196W	OXR1	9	2	10	3.73	0.681	3.8	0.693	-0.000239	COS12-screen-1	0.0403	0.0142	-0.00349	1.41	1.3	0.249	0.128	9319	2349	Protein of unknown function required for oxidative damage resistance	1.01877
YGR045C		19	2	6	3.73	0.666	3.8	0.659	0.000182	COS12-screen-2	0.0377	-0.00598	0.00543	1.41	1.08	0.249	0.137	11026	1838	Dubious open reading frame	1.01877
YDL023C		47	4	12	3.73	0.668	3.8	0.693	0.00203	COS12-screen-5	0.0339	0.0269	0.0155	1.26	1.37	0.272	0.135	9548	2095	Dubious open reading frame	1.01877
YKR042W	UTH1	29	6	2	3.73	0.664	3.8	0.711	-0.00172	COS12-screen-3	0.0334	0.0484	0.0357	1.12	1.52	0.278	0.152	11898	785	Mitochondrial inner membrane protein	1.01877
YKL102C		18	3	10	3.73	0.643	3.8	0.627	0.000201	COS12-screen-2	0.0328	-0.0155	-0.0012	1.3	1.15	0.26	0.124	9500	2723	Dubious open reading frame unlikely to encode a functional protein	1.01877
YDL039C	PRM7	47	5	12	3.73	0.669	3.8	0.669	0.000391	COS12-screen-5	0.0319	0.0018	0.00482	1.3	1.26	0.268	0.126	9473	2157	Pheromone-regulated protein	1.01877
YGR059W	SPR3	19	3	4	3.73	0.711	3.8	0.704	-0.000157	COS12-screen-2	0.0311	-0.00403	0.0107	1.3	1.44	0.259	0.137	10520	1917	Sporulation-specific homolog of the CDC3/10/11/12 family of genes	1.01877
YPL170W	DAP1	9	4	9	3.73	0.654	3.8	0.658	-0.000194	COS12-screen-1	0.0299	0.00419	0.0124	1.48	1.26	0.266	0.134	8200	3770	Heme-binding protein	1.01877
YKL123W		18	5	1	3.73	0.648	3.8	0.634	-0.000581	COS12-screen-2	0.0299	-0.0135	-0.00345	1.26	1.3	0.253	0.125	9648	2943	Dubious open reading frame	1.01877
YNL214W	PEX17	28	6	10	3.74	0.621	3.81	0.618	0.000629	COS12-screen-3	0.045	-0.00346	0.000738	1.3	0.938	0.242	0.136	9432	3159	Peroxisomal membrane peroxin and subunit of docking complex	1.01872
YKL121W	DGR2	18	4	12	3.74	0.636	3.81	0.634	0.000606	COS12-screen-2	0.0369	-0.00122	0.00528	1.23	1.15	0.266	0.127	9377	2742	Protein of unknown function	1.01872
YOR044W	IRC23	6	6	1	3.75	0.664	3.82	0.644	0.000386	COS12-screen-1	0.0395	-0.019	-0.00515	1.37	1.05	0.251	0.125	9476	2533	Putative protein of unknown function	1.01867
YDL026W		47	5	3	3.75	0.693	3.82	0.713	0.00311	COS12-screen-5	0.0393	0.0221	0.0176	1.23	1.26	0.267	0.139	10482	1425	Dubious open reading frame	1.01867
YCL009C	ILV6	16	2	6	3.75	0.7	3.82	0.688	0.000703	COS12-screen-2	0.0372	-0.00946	-0.0157	1.26	0.613	0.231	0.125	12623	160	Regulatory subunit of acetolactate synthase	1.01867
YOL028C	YAP7	8	1	7	3.76	0.667	3.83	0.661	0.00012	COS12-screen-1	0.0458	-0.00464	0.00141	1.26	1.08	0.249	0.133	11723	2831	Putative basic leucine zipper (bZIP) transcription factor	1.01862
YNL257C	SIP3	6	2	1	3.76	0.657	3.83	0.645	-0.00189	COS12-screen-1	0.0448	-0.011	0.000565	1.23	1.19	0.248	0.133	11087	2323	Transcription cofactor	1.01862
YLR455W		46	3	12	3.76	0.705	3.83	0.708	0.00141	COS12-screen-5	0.0416	0.00571	-0.00076	1.3	1.23	0.264	0.123	9298	2252	Nuclear protein of unknown function	1.01862
YPL187W	MF(ALPHA)1	9	3	6	3.76	0.682	3.83	0.695	0.000368	COS12-screen-1	0.0413	0.0144	0.00958	1.26	1.48	0.259	0.135	8911	3161	Mating pheromone alpha-factor, made by alpha cells	1.01862
YNL242W	ATG2	28	5	1	3.76	0.668	3.83	0.667	0.00221	COS12-screen-3	0.0402	1.78e-05	0.0139	1.23	1.15	0.255	0.142	11282	1540	Peripheral membrane protein required for autophagic vesicle formation	1.01862
YDR009W	GAL3	38	7	12	3.76	0.693	3.83	0.699	0.000354	COS12-screen-4	0.0393	0.00824	-0.000868	1.44	1.08	0.265	0.122	9262	2049	Transcriptional regulator	1.01862
YOR130C	ORT1	19	8	5	3.76	0.704	3.83	0.731	0.00141	COS12-screen-2	0.0375	0.03	-0.0013	1.48	0.974	0.257	0.125	10749	909	Ornithine transporter of the mitochondrial inner membrane	1.01862
YBL011W	SCT1	27	1	9	3.77	0.654	3.84	0.676	-0.00139	COS12-screen-3	0.0473	0.0227	0.017	1.37	1.26	0.249	0.148	9468	2548	Glycerol 3-phosphate/dihydroxyacetone phosphate sn-1 acyltransferase	1.01857
YKL097C		18	3	6	3.77	0.668	3.84	0.662	0.000118	COS12-screen-2	0.045	-0.00501	0.0121	1.41	1.41	0.26	0.137	9199	3489	Dubious open reading frame	1.01857
YDL033C	SLM3	47	5	6	3.77	0.712	3.84	0.682	0.00236	COS12-screen-5	0.0439	-0.0277	-0.0186	1.12	1.37	0.245	0.115	10784	1414	tRNA-specific 2-thiouridylase	1.01857
YOR009W	TIR4	6	3	3	3.77	0.654	3.84	0.657	0.000294	COS12-screen-1	0.0431	0.00434	0.0147	1.08	1.08	0.258	0.141	10579	2460	Cell wall mannoprotein	1.01857
YER134C		49	6	8	3.77	0.63	3.84	0.63	-0.000493	COS12-screen-5	0.0425	-0.000131	-0.00829	1.41	1.26	0.25	0.123	8785	3100	Magnesium-dependent acid phosphatase	1.01857
YKL222C		29	4	3	3.77	0.67	3.84	0.664	0.000921	COS12-screen-3	0.039	-0.00518	0.00371	1.26	1.7	0.267	0.126	11961	454	Protein of unknown function	1.01857
YKL086W	SRX1	18	2	10	3.77	0.625	3.84	0.607	-0.000344	COS12-screen-2	0.0379	-0.018	-0.00437	1.26	1.12	0.251	0.126	10185	1940	Sulfiredoxin	1.01857
YJL149W	DAS1	21	5	11	3.78	0.659	3.85	0.635	-0.00148	COS12-screen-2	0.0468	-0.023	0.0237	1.33	1.23	0.251	0.154	10506	383	Putative SCF ubiquitin ligase F-box protein	1.01852
YKR032W		29	5	11	3.78	0.641	3.85	0.633	-6.02e-05	COS12-screen-3	0.0345	-0.00676	0.00513	1.26	1.3	0.259	0.131	10949	1407	Dubious open reading frame	1.01852
YER059W	PCL6	13	4	9	3.79	0.581	3.86	0.58	-0.000408	COS12-screen-2	0.0464	-0.00274	0.00759	1.15	1.15	0.246	0.14	10652	1883	Pho85p cyclin of the Pho80p subfamily	1.01847
YCR091W	KIN82	26	3	3	3.79	0.649	3.86	0.678	0.00104	COS12-screen-3	0.0448	0.0301	0.0114	1.12	1.01	0.251	0.142	9558	3048	Putative serine/threonine protein kinase	1.01847
YKL105C	SEG2	18	3	12	3.79	0.672	3.86	0.658	-0.000361	COS12-screen-2	0.0439	-0.0123	0.0145	1.33	1.44	0.251	0.145	10823	981	Eisosome component	1.01847
YPL208W	RKM1	9	1	11	3.79	0.662	3.86	0.649	0.00126	COS12-screen-1	0.0437	-0.0113	-0.00145	1.33	1.23	0.255	0.126	8873	2586	SET-domain lysine-N-methyltransferase	1.01847
YNL052W	COX5A	43	6	1	3.79	0.762	3.86	0.782	-0.000517	COS12-screen-5	0.0368	0.0244	-0.00781	1.55	1.23	0.262	0.117	9188	986	Subunit Va of cytochrome c oxidase	1.01847
YHL030W	ECM29	14	6	4	3.8	0.648	3.87	0.638	0.00163	COS12-screen-2	0.0476	-0.00981	-0.0125	1.26	0.938	0.24	0.124	10867	2016	Scaffold protein	1.01842
YER089C	PTC2	50	6	12	3.8	0.679	3.87	0.688	0.00524	COS12-screen-5	0.0426	0.0103	0.0134	1.3	1.05	0.256	0.141	11250	703	Type 2C protein phosphatase (PP2C)	1.01842
YGL161C	YIP5	49	3	2	3.8	0.687	3.87	0.687	-0.00129	COS12-screen-5	0.0425	0.00168	-0.00397	1.3	1.15	0.249	0.127	8857	2836	Protein that interacts with Rab GTPases	1.01842
YHL042W		14	5	5	3.81	0.636	3.88	0.615	-0.00141	COS12-screen-2	0.0492	-0.0204	-0.0133	1.15	1.08	0.24	0.123	10652	1957	Putative protein of unknown function	1.01837
YGL006W	PMC1	27	7	7	3.81	0.649	3.88	0.639	-0.000526	COS12-screen-3	0.0488	-0.00902	-0.00682	1.33	1.19	0.243	0.128	10695	2563	Vacuolar Ca2+ ATPase involved in depleting cytosol of Ca2+ ions	1.01837
YGR170W	PSD2	14	2	3	3.81	0.649	3.88	0.644	-0.00171	COS12-screen-2	0.0426	-0.00385	0.0157	1.33	1.26	0.254	0.144	10298	1659	Phosphatidylserine decarboxylase of the Golgi and vacuolar membranes	1.01837
YDR492W	IZH1	48	4	11	3.81	0.661	3.88	0.664	0.000576	COS12-screen-5	0.04	0.00352	0.0104	1.15	1.15	0.268	0.132	9414	2038	Membrane protein involved in zinc ion homeostasis	1.01837
YMR195W	ICY1	4	5	8	3.81	0.679	3.88	0.666	0.00148	COS12-screen-1	0.0371	-0.0105	-0.0161	1.26	1.15	0.244	0.118	10229	1945	Protein of unknown function	1.01837
YHL040C	ARN1	14	5	7	3.82	0.619	3.89	0.624	0.000192	COS12-screen-2	0.0432	0.00445	0.00613	1.19	1.33	0.265	0.129	11004	2084	ARN family transporter for siderophore-iron chelates	1.01832
YDR020C	DAS2	38	8	9	3.82	0.754	3.89	0.758	-0.00137	COS12-screen-4	0.0362	0.00875	0.00963	1.26	1.41	0.278	0.125	9447	2062	Putative protein of unknown function	1.01832
YMR156C	TPP1	4	2	10	3.82	0.666	3.89	0.655	0.000624	COS12-screen-1	0.0349	-0.00966	-0.00742	1.12	1.26	0.257	0.119	9104	2899	DNA 3'-phosphatase	1.01832
YDR530C	APA2	48	7	4	3.83	0.727	3.9	0.768	-0.000638	COS12-screen-5	0.049	0.0445	0.0231	1.23	1.15	0.278	0.139	10247	1998	Diadenosine 5',5'''-P1,P4-tetraphosphate phosphorylase II	1.01828
YDR485C	VPS72	48	4	6	3.83	0.697	3.9	0.709	0.00333	COS12-screen-5	0.0489	0.0139	0.0242	1.15	1.19	0.267	0.146	11212	768	Htz1p-binding component of the SWR1 complex	1.01828
YER031C	YPT31	36	2	6	3.83	0.714	3.9	0.676	0.000302	COS12-screen-4	0.0448	-0.0348	-0.0186	1.52	1.08	0.239	0.118	10245	1400	Rab family GTPase	1.01828
YJR095W	SFC1	37	8	8	3.83	0.727	3.9	0.682	-0.00134	COS12-screen-4	0.0444	-0.0417	-0.0113	1.33	1.12	0.247	0.121	10918	1851	Mitochondrial succinate-fumarate transporter	1.01828
YNL198C		28	7	11	3.83	0.683	3.9	0.636	-0.00112	COS12-screen-3	0.0433	-0.0449	-0.0189	1.3	1.05	0.24	0.117	11408	504	Dubious open reading frame	1.01828
YGL229C	SAP4	24	3	2	3.84	0.636	3.91	0.598	-0.00272	COS12-screen-3	0.0488	-0.0379	-0.00636	1.26	1.05	0.237	0.131	10488	1235	Protein required for function of the Sit4p protein phosphatase	1.01823
YHL010C	ETP1	14	7	7	3.84	0.624	3.91	0.615	0.000764	COS12-screen-2	0.0485	-0.00949	-0.00119	1.15	1.15	0.24	0.135	10240	2721	Putative protein of unknown function required for growth on ethanol	1.01823
YGR202C	PCT1	14	3	12	3.84	0.619	3.91	0.609	-0.000367	COS12-screen-2	0.0453	-0.0103	-0.0134	1.23	1.23	0.247	0.119	10341	1667	Cholinephosphate cytidylyltransferase	1.01823
YNL199C	GCR2	28	7	10	3.84	0.658	3.91	0.616	-0.00227	COS12-screen-3	0.042	-0.0407	-0.0213	1.26	1.01	0.244	0.113	10987	684	Transcriptional activator of genes involved in glycolysis	1.01823
YDR521W		50	4	7	3.85	0.71	3.92	0.697	-0.0028	COS12-screen-5	0.046	-0.0103	-0.00699	1.33	1.05	0.25	0.124	12273	969	Dubious ORF that overlaps YDR520C	1.01818
YPL019C	VTC3	25	3	12	3.85	0.649	3.92	0.643	-0.000266	COS12-screen-3	0.0451	-0.0054	-0.00695	1.3	1.15	0.245	0.126	8431	4413	Subunit of vacuolar transporter chaperone (VTC) complex	1.01818
YDR179W-A		23	4	12	3.85	0.628	3.92	0.639	-0.00112	COS12-screen-3	0.0441	0.0109	0.0149	1.41	1.37	0.258	0.142	8613	2636	Putative protein of unknown function	1.01818
YJL084C	ALY2	35	7	5	3.86	0.713	3.93	0.73	0.000574	COS12-screen-4	0.0395	0.0193	-0.00341	1.3	1.12	0.248	0.128	11218	1490	Alpha arrestin	1.01813
YLR312C		23	2	3	3.87	0.666	3.94	0.656	0.00119	COS12-screen-3	0.0545	-0.0088	0.00429	1.23	1.26	0.249	0.135	8506	4123	Putative protein of unknown function	1.01809
YBL066C	SEF1	27	5	4	3.87	0.698	3.94	0.683	-0.0014	COS12-screen-3	0.05	-0.0129	-0.00288	1.23	1.12	0.251	0.127	9373	3250	Putative transcription factor	1.01809
YOR088W		7	1	1	3.87	0.743	3.94	0.736	-0.00586	COS12-screen-1	0.0499	-0.00316	-0.0199	1.3	1.55	0.241	0.116	12973	432	Merged open reading frame	1.01809
YGR151C		13	8	11	3.87	0.599	3.94	0.602	-0.00031	COS12-screen-2	0.0448	0.00174	0.0302	1.15	1.26	0.269	0.151	10268	2442	Dubious open reading frame	1.01809
YMR159C	ATG16	4	3	1	3.87	0.673	3.94	0.686	0.00029	COS12-screen-1	0.0422	0.0137	-0.000517	1.33	1.19	0.254	0.128	9907	1790	Conserved protein involved in autophagy	1.01809
YNR073C		32	7	12	3.87	0.647	3.94	0.656	0.00148	COS12-screen-4	0.0415	0.00939	0.0124	1.37	1.33	0.278	0.128	10091	2245	Putative mannitol dehydrogenase	1.01809
YNL271C	BNI1	6	1	4	3.87	0.679	3.94	0.696	-0.00244	COS12-screen-1	0.0411	0.019	0.0152	1.3	1.08	0.269	0.136	12921	568	Formin	1.01809
YFR045W		26	6	2	3.88	0.708	3.95	0.732	-0.000786	COS12-screen-3	0.047	0.0268	0.00215	1.26	1.12	0.266	0.124	9602	3298	Putative mitochondrial transport protein	1.01804
YLL059C		33	6	10	3.88	0.697	3.95	0.677	0.000568	COS12-screen-4	0.043	-0.0177	-0.0143	1.37	1.26	0.257	0.113	11496	879	Dubious open reading frame	1.01804
YPL202C	AFT2	9	2	4	3.88	0.738	3.95	0.736	-0.000646	COS12-screen-1	0.0416	0.0025	0.00433	1.37	1.05	0.266	0.126	10379	1378	Iron-regulated transcriptional activator	1.01804
YML081C-A	ATP18	37	3	11	3.89	0.74	3.96	0.708	-0.00192	COS12-screen-4	0.0554	-0.0289	-0.026	1.26	1.05	0.225	0.118	10771	904	Subunit of the mitochondrial F1F0 ATP synthase	1.01799
YDR181C	SAS4	23	5	1	3.89	0.646	3.96	0.635	-0.00105	COS12-screen-3	0.0518	-0.00968	0.0059	1.23	1.41	0.253	0.135	8195	3568	Subunit of the SAS complex (Sas2p, Sas4p, Sas5p)	1.01799
YBL064C	PRX1	27	5	2	3.91	0.719	3.98	0.705	-0.00317	COS12-screen-3	0.0549	-0.0109	0.00365	1.41	1.3	0.252	0.133	9832	2910	Mitochondrial peroxiredoxin with thioredoxin peroxidase activity	1.0179
YDR161W		23	4	1	3.92	0.709	3.99	0.702	-0.000962	COS12-screen-3	0.0465	-0.004	-0.00605	1.23	1.23	0.245	0.127	8236	2982	Putative protein of unknown function	1.01786
YMR192W	GYL1	4	5	4	3.93	0.732	4	0.731	0.0011	COS12-screen-1	0.0514	0.00297	-0.00852	1.26	1.3	0.261	0.116	9292	2247	Putative GTPase activating protein (GAP) with a role in exocytosis	1.01781
YGL004C	RPN14	27	7	5	3.94	0.704	4.01	0.691	-0.0016	COS12-screen-3	0.047	-0.0105	0.000932	1.19	1.33	0.259	0.127	9047	3203	Assembly chaperone for the 19S proteasome regulatory particle base	1.01777
YNR033W	ABZ1	50	8	4	3.95	0.741	4.02	0.763	-0.00321	COS12-screen-5	0.0617	0.0257	-0.00495	1.26	0.758	0.246	0.128	13053	1126	Para-aminobenzoate (PABA) synthase	1.01772
YMR141C		4	1	10	3.95	0.668	4.02	0.679	0.000952	COS12-screen-1	0.0498	0.0117	-0.014	1.3	1.3	0.248	0.117	8898	4137	Dubious open reading frame	1.01772
YBL094C		27	7	2	3.95	0.735	4.02	0.699	4.49e-05	COS12-screen-3	0.0476	-0.0324	-0.0158	1.3	1.19	0.259	0.11	11221	1584	Dubious open reading frame	1.01772
YML012W	ERV25	3	5	8	3.96	0.719	4.03	0.656	-0.0016	COS12-screen-1	0.0596	-0.0594	-0.0217	1.33	0.397	0.247	0.111	11907	361	Member of the p24 family involved in ER to Golgi transport	1.01768
YDR219C	MFB1	23	7	3	3.96	0.694	4.03	0.704	0.00145	COS12-screen-3	0.0514	0.0121	0.00111	1.33	1.26	0.263	0.125	8290	3462	Mitochondria-associated F-box protein	1.01768
YPR069C	SPE3	35	3	3	3.97	0.822	4.04	0.79	0.00117	COS12-screen-4	0.0485	-0.0257	-0.0513	1.26	1.26	0.232	0.089	11937	1056	Spermidine synthase	1.01763
YMR304W	UBP15	5	4	7	3.98	0.638	4.05	0.68	-0.0054	COS12-screen-1	0.0566	0.0415	0.0377	1.19	1.15	0.281	0.152	11864	349	Ubiquitin-specific protease involved in protein deubiquitination	1.01759
YLR306W	UBC12	23	1	10	4	0.688	4.07	0.716	0.00241	COS12-screen-3	0.0603	0.0301	0.00102	1.3	1.3	0.267	0.123	7491	4016	Enzyme that mediates the conjugation of Rub1p	1.0175
YLR300W	EXG1	23	1	7	4	0.667	4.07	0.642	-0.00304	COS12-screen-3	0.0524	-0.0234	0.00671	1.3	1.23	0.256	0.134	9252	3551	Major exo-1,3-beta-glucanase of the cell wall	1.0175
YML054C	CYB2	3	3	6	4	0.757	4.07	0.744	-0.00133	COS12-screen-1	0.0514	-0.00818	-0.00509	1.3	1.15	0.264	0.118	9586	2575	Cytochrome b2 (L-lactate cytochrome-c oxidoreductase)	1.0175
YER016W	BIM1	50	5	4	4.01	0.803	4.08	0.772	-0.00925	COS12-screen-5	0.055	-0.0255	-0.00939	1.26	1.52	0.267	0.112	12544	116	Microtubule plus end-tracking protein	1.01746
YLR108C		2	8	6	4.04	0.634	4.11	0.617	-0.00625	COS12-screen-1	0.0607	-0.0168	0.0178	1.19	0.902	0.251	0.148	9537	2179	Protein of unknown function	1.01733
YDR199W		23	6	1	4.04	0.75	4.11	0.73	-0.00106	COS12-screen-3	0.0535	-0.0163	-0.0143	1.26	1.41	0.257	0.112	9227	1725	Dubious open reading frame	1.01733
YLR093C	NYV1	2	7	7	4.05	0.717	4.12	0.719	-0.00316	COS12-screen-1	0.0654	0.00442	-0.00594	1.15	1.23	0.247	0.126	8158	3592	v-SNARE component of the vacuolar SNARE complex	1.01728
YLR096W	KIN2	2	7	10	4.07	0.685	4.14	0.689	-0.000638	COS12-screen-1	0.0636	0.00567	0.016	1.19	1.33	0.27	0.136	9706	2065	Serine/threonine protein kinase involved in regulation of exocytosis	1.0172
YLR092W	SUL2	2	7	6	4.07	0.688	4.14	0.698	0.000815	COS12-screen-1	0.0562	0.0118	-0.00387	1.33	1.15	0.264	0.119	7825	3768	High affinity sulfate permease	1.0172
YLR081W	GAL2	2	6	9	4.09	0.712	4.16	0.719	-0.00119	COS12-screen-1	0.0648	0.00936	-0.00437	1.3	1.26	0.261	0.12	8839	3003	Galactose permease	1.01711
YHR046C	INM1	15	1	9	3.51	0.657	3.57	0.674	0.000946	COS12-screen-2	0.0109	0.0174	0.0333	1.26	1.37	0.285	0.145	11916	874	Inositol monophosphatase	1.01709
YLR371W	ROM2	22	2	1	3.54	0.624	3.6	0.646	0.000331	COS12-screen-2	0.00924	0.0222	0.0304	1.3	1.48	0.27	0.15	9641	1358	GDP/GTP exchange factor (GEF) for Rho1p and Rho2p	1.01695
YHR125W		15	5	10	3.55	0.608	3.61	0.613	-0.000318	COS12-screen-2	0.0179	0.00388	0.00563	1.26	1.26	0.256	0.133	6280	4900	Dubious open reading frame	1.0169
YDR140W	MTQ2	11	6	3	3.55	0.66	3.61	0.638	7.27e-05	COS12-screen-1	0.0134	-0.0212	0.00378	1.3	1.15	0.262	0.128	10117	2160	S-adenosylmethionine-dependent methyltransferase	1.0169
YIL073C	SPO22	30	8	12	3.55	0.642	3.61	0.63	-0.000303	COS12-screen-3	0.0108	-0.0114	-0.00498	1.48	1.44	0.271	0.114	6680	4785	Meiosis-specific protein essential for chromosome synapsis	1.0169
YCL034W	LSB5	16	3	11	3.55	0.643	3.61	0.647	0.000282	COS12-screen-2	0.00908	0.00459	0.00533	1.23	1.26	0.261	0.13	7046	5036	Protein of unknown function	1.0169
YLR054C	OSW2	2	4	12	4.15	0.709	4.22	0.712	-0.00168	COS12-screen-1	0.0655	0.00598	0.00792	1.15	1.33	0.265	0.131	8775	3227	Protein of unknown function reputedly involved in spore wall assembly	1.01687
YDR097C	MSH6	11	2	11	3.56	0.656	3.62	0.652	0.00063	COS12-screen-1	0.00746	-0.00346	-0.00615	1.37	1.23	0.26	0.119	8797	2731	Protein required for mismatch repair in mitosis and meiosis	1.01685
YDR415C		12	3	3	3.56	0.657	3.62	0.648	-0.000166	COS12-screen-1	0.00706	-0.00751	-0.0173	1.3	1.26	0.253	0.112	9996	2656	Putative aminopeptidase	1.01685
YIL043C	CBR1	30	8	1	3.57	0.632	3.63	0.636	0.000846	COS12-screen-3	0.0127	0.00336	0.023	1.26	1.33	0.273	0.141	8682	3961	Microsomal cytochrome b reductase	1.01681
YHR113W	APE4	15	5	1	3.57	0.664	3.63	0.65	-0.00159	COS12-screen-2	0.00852	-0.0129	0.00429	1.41	1.41	0.262	0.129	11826	1439	Cytoplasmic aspartyl aminopeptidase with possible vacuole function	1.01681
YPR091C	NVJ2	12	6	8	3.57	0.612	3.63	0.619	0.000275	COS12-screen-1	0.00844	0.00654	-0.00252	1.23	1.26	0.261	0.122	6065	2597	Lipid-binding ER protein, enriched at nucleus-vacuolar junctions (NVJ)	1.01681
YLR058C	SHM2	2	5	4	4.17	0.724	4.24	0.651	-0.00893	COS12-screen-1	0.0644	-0.0697	-0.029	1.19	1.15	0.211	0.123	12203	171	Cytosolic serine hydroxymethyltransferase	1.01679
YDR111C	ALT2	11	3	12	3.58	0.647	3.64	0.657	0.000668	COS12-screen-1	0.0185	0.0106	0.0135	1.26	1.05	0.271	0.133	9022	2703	Catalytically inactive alanine transaminase	1.01676
YDR345C	HXT3	11	6	11	3.58	0.672	3.64	0.642	-0.000131	COS12-screen-1	0.0162	-0.0285	-0.0135	1.33	1.15	0.246	0.119	8326	4011	Low affinity glucose transporter of the major facilitator superfamily	1.01676
YIL028W		30	7	3	3.59	0.628	3.65	0.613	0.000273	COS12-screen-3	0.0197	-0.0155	-0.00171	1.23	1.37	0.252	0.128	8684	3533	Dubious open reading frame	1.01671
YEL025C		12	6	2	3.59	0.614	3.65	0.623	0.00111	COS12-screen-1	0.0122	0.00835	0.00488	1.3	1.33	0.265	0.128	10678	2538	Putative protein of unknown function	1.01671
YCL032W	STE50	16	3	9	3.6	0.667	3.66	0.662	0.000351	COS12-screen-2	0.026	-0.00374	-0.00292	1.33	1.37	0.259	0.123	7138	5221	Protein involved in mating response	1.01667
YDR269C		30	1	8	3.6	0.626	3.66	0.594	0.00105	COS12-screen-3	0.0225	-0.0319	-0.0145	1.33	1.15	0.253	0.115	8860	4042	Dubious open reading frame	1.01667
YCL014W	BUD3	16	2	11	3.6	0.609	3.66	0.61	0.00091	COS12-screen-2	0.0214	0.000936	0.0146	1.33	1.01	0.26	0.14	8656	2186	Protein involved in bud-site selection	1.01667
YDR354W	TRP4	11	7	7	3.6	0.631	3.66	0.632	0.000453	COS12-screen-1	0.0188	0.000903	-0.0128	1.3	1.05	0.251	0.117	12340	630	Anthranilate phosphoribosyl transferase	1.01667
YKL062W	MSN4	17	8	12	3.6	0.676	3.66	0.676	-0.000208	COS12-screen-2	0.0182	0.00153	-0.00724	1.37	1.15	0.256	0.12	6205	4830	Transcriptional activator	1.01667
YCL055W	KAR4	16	5	1	3.6	0.684	3.66	0.661	0.000138	COS12-screen-2	0.018	-0.0213	0.0043	1.3	1.3	0.267	0.126	5357	6240	Transcription factor required for response to pheromones	1.01667
YLR392C	ART10	22	3	5	3.6	0.649	3.66	0.643	0.000768	COS12-screen-2	0.0159	-0.00485	-0.0139	1.33	1.19	0.246	0.119	8146	3152	Protein of unknown function that contains 2 PY motifs	1.01667
YHR126C	ANS1	15	5	11	3.6	0.641	3.66	0.638	0.000229	COS12-screen-2	0.0145	-0.00291	0.00915	1.41	1.08	0.267	0.131	8274	4445	Putative GPI protein	1.01667
YBR206W		10	3	10	3.6	0.652	3.66	0.64	-0.000788	COS12-screen-1	0.0139	-0.0111	-0.00358	1.41	1.12	0.258	0.123	10922	1517	Dubious open reading frame	1.01667
YDR068W	DOS2	11	1	1	3.61	0.633	3.67	0.632	-7.3e-05	COS12-screen-1	0.0148	-0.000619	0.00458	1.41	1.26	0.267	0.126	8893	2665	Protein of unknown function	1.01662
YBR255W	MTC4	10	7	1	3.61	0.659	3.67	0.648	-0.00285	COS12-screen-1	0.0144	-0.0104	0.0126	1.33	1.12	0.254	0.141	9356	3258	Protein of unknown function	1.01662
YOR219C	STE13	20	5	8	3.62	0.616	3.68	0.61	8.06e-05	COS12-screen-2	0.0237	-0.0062	0.00487	1.19	1.05	0.256	0.133	8998	2677	Dipeptidyl aminopeptidase	1.01657
YDR344C		11	6	10	3.62	0.674	3.68	0.681	-0.00093	COS12-screen-1	0.0209	0.0089	0.0106	1.3	1.08	0.266	0.133	9607	2284	Dubious open reading frame	1.01657
YCL048W	SPS22	16	4	9	3.62	0.646	3.68	0.634	-0.000141	COS12-screen-2	0.0208	-0.0111	-0.00419	1.3	1.08	0.258	0.122	7690	4313	Protein of unknown function	1.01657
YIL045W	PIG2	30	8	4	3.62	0.639	3.68	0.627	-0.000273	COS12-screen-3	0.0199	-0.0115	-0.00523	1.37	1.19	0.257	0.122	9197	3507	Putative type-1 protein phosphatase targeting subunit	1.01657
YJL197W	UBP12	21	2	8	3.62	0.609	3.68	0.609	-0.000785	COS12-screen-2	0.0172	-0.000511	0.0122	1.26	1.12	0.264	0.135	10192	1249	Ubiquitin-specific protease	1.01657
YBR228W	SLX1	10	5	7	3.62	0.628	3.68	0.632	0.000561	COS12-screen-1	0.0152	0.00382	-0.0104	1.23	1.23	0.248	0.121	8482	1738	Endonuclease involved in DNA recombination and repair	1.01657
YLR077W	FMP25	2	6	6	4.23	0.831	4.3	0.799	-0.000549	COS12-screen-1	0.0746	-0.0248	-0.0304	1.26	1.26	0.248	0.102	9269	2274	Protein required for assembly of respiratory complex III	1.01655
YLR248W	RCK2	22	6	1	3.63	0.676	3.69	0.658	-0.00102	COS12-screen-2	0.0218	-0.0158	-0.0115	1.3	1.08	0.257	0.115	7804	2183	Protein kinase involved in response to oxidative and osmotic stress	1.01653
YDR297W	SUR2	30	3	8	3.63	0.638	3.69	0.629	-0.00115	COS12-screen-3	0.0206	-0.00812	-0.00772	1.26	1.23	0.251	0.122	10322	1698	Sphinganine C4-hydroxylase	1.01653
YBR230C	OM14	10	5	9	3.63	0.65	3.69	0.652	-0.000404	COS12-screen-1	0.0171	0.00299	-0.00514	1.15	1.08	0.254	0.123	9185	2989	Integral mitochondrial outer membrane protein	1.01653
YLR451W	LEU3	16	7	8	3.63	0.619	3.69	0.616	-0.000405	COS12-screen-2	0.0163	-0.00317	0.00972	1.15	1.15	0.255	0.137	4558	3942	Zinc-knuckle transcription factor, repressor and activator	1.01653
YGR037C	ACB1	19	1	12	3.63	0.659	3.69	0.661	-0.000718	COS12-screen-2	0.0153	0.00339	0.0119	1.41	1.55	0.268	0.133	9752	1643	Acyl-CoA-binding protein	1.01653
YOR101W	RAS1	19	6	7	3.63	0.625	3.69	0.632	0.00132	COS12-screen-2	0.0133	0.0075	0.00765	1.33	1.15	0.272	0.126	9563	2609	GTPase involved in G-protein signaling in adenylate cyclase activation	1.01653
YLR228C	ECM22	22	5	1	3.64	0.674	3.7	0.693	-0.000779	COS12-screen-2	0.023	0.0208	0.00498	1.41	1.12	0.258	0.131	7823	2241	Sterol regulatory element binding protein	1.01648
YPR083W	MDM36	12	5	10	3.64	0.619	3.7	0.608	-0.000598	COS12-screen-1	0.0216	-0.0117	0.00273	1.15	1.33	0.265	0.126	9790	3513	Mitochondrial protein	1.01648
YOR220W	RCN2	20	5	9	3.64	0.617	3.7	0.616	4.81e-05	COS12-screen-2	0.02	-0.00099	-0.000801	1.26	1.12	0.262	0.123	7861	3592	Protein of unknown function	1.01648
YOR177C	MPC54	20	3	1	3.64	0.653	3.7	0.654	0.00159	COS12-screen-2	0.0192	0.00164	0.00951	1.33	1.3	0.265	0.132	10185	1689	Component of the meiotic outer plaque	1.01648
YCL012W		16	2	9	3.64	0.678	3.7	0.681	0.000139	COS12-screen-2	0.0186	0.00467	0.00274	1.33	1.41	0.262	0.127	6655	4934	Merged open reading frame	1.01648
YLR329W	REC102	21	7	9	3.64	0.632	3.7	0.606	0.00048	COS12-screen-2	0.0166	-0.0265	-0.00668	1.33	1.15	0.265	0.116	8530	2799	Protein involved in early stages of meiotic recombination	1.01648
YOR042W	CUE5	6	5	11	3.65	0.64	3.71	0.639	0.000143	COS12-screen-1	0.0197	-0.0011	-0.00974	1.55	1.62	0.243	0.125	6369	1844	Ubiquitin-binding protein	1.01644
YHR156C	LIN1	15	7	8	3.65	0.633	3.71	0.615	-0.000975	COS12-screen-2	0.0193	-0.0177	0.01	1.19	1.41	0.258	0.136	9749	3901	Non-essential component of U5 snRNP	1.01644
YKL115C		44	5	7	3.65	0.647	3.71	0.657	0.000502	COS12-screen-5	0.0164	0.0103	0.00969	1.26	1.48	0.26	0.135	9221	1879	Dubious open reading frame	1.01644
YOR245C	DGA1	20	7	6	3.66	0.655	3.72	0.649	-0.000522	COS12-screen-2	0.0268	-0.00456	-0.00424	1.37	1.19	0.254	0.124	7607	3796	Diacylglycerol acyltransferase	1.01639
YHR157W	REC104	15	7	9	3.66	0.63	3.72	0.63	0.000162	COS12-screen-2	0.025	-5.95e-05	-0.00518	1.3	1.12	0.255	0.123	9121	4428	Protein involved in early stages of meiotic recombination	1.01639
YDR317W	HIM1	30	4	9	3.66	0.639	3.72	0.632	-0.000676	COS12-screen-3	0.0248	-0.00722	-0.00333	1.23	1.26	0.255	0.125	7942	4235	Protein of unknown function involved in DNA repair	1.01639
YBR208C	DUR1,2	10	3	12	3.66	0.663	3.72	0.659	0.00187	COS12-screen-1	0.024	-0.00378	7.73e-05	1.48	1.26	0.27	0.12	10742	1633	Urea amidolyase	1.01639
YDR368W	YPR1	11	8	3	3.66	0.653	3.72	0.661	0.00183	COS12-screen-1	0.0214	0.00871	-0.0124	1.37	1.12	0.255	0.116	9814	3344	NADPH-dependent aldo-keto reductase	1.01639
YPL192C	PRM3	9	3	2	3.66	0.663	3.72	0.675	0.000859	COS12-screen-1	0.0198	0.0131	0.0142	1.37	1.37	0.262	0.139	9484	2655	Protein required for nuclear envelope fusion during karyogamy	1.01639
YDL175C	AIR2	40	7	4	3.66	0.678	3.72	0.662	0.000693	COS12-screen-5	0.0198	-0.0152	-0.00857	1.41	1.15	0.243	0.126	8278	2181	RNA-binding subunit of the TRAMP nuclear RNA surveillance complex	1.01639
YHR044C	DOG1	15	1	8	3.66	0.697	3.72	0.668	-0.00508	COS12-screen-2	0.0193	-0.0265	0.0212	1.41	1.05	0.277	0.137	12217	328	2-deoxyglucose-6-phosphate phosphatase	1.01639
YHR207C	SET5	16	1	9	3.66	0.615	3.72	0.612	8.79e-05	COS12-screen-2	0.0126	-0.00395	0.00619	1.3	1.3	0.27	0.126	8106	4729	Methyltransferase involved in methylation of histone H4 Lys5, -8, -12	1.01639
YLR404W	FLD1	22	3	12	3.67	0.666	3.73	0.646	0.000828	COS12-screen-2	0.0265	-0.0186	-0.013	1.37	1.26	0.253	0.116	7056	3557	Seipin protein	1.01635
YBR170C	NPL4	47	3	7	3.67	0.659	3.73	0.655	0.000148	COS12-screen-5	0.0194	-0.00217	0.00152	1.15	1.23	0.257	0.128	10113	2119	Substrate-recruiting cofactor of the Cdc48p-Npl4p-Ufd1p segregase	1.01635
YDL022W	GPD1	47	4	10	3.68	0.635	3.74	0.645	-0.00106	COS12-screen-5	0.0287	0.0101	0.0155	1.3	1.05	0.264	0.139	9023	2442	NAD-dependent glycerol-3-phosphate dehydrogenase	1.0163
YJL132W		44	3	9	3.68	0.669	3.74	0.666	0.000807	COS12-screen-5	0.028	-0.000929	0.0066	1.37	1.15	0.26	0.132	9518	1067	Putative protein of unknown function	1.0163
YOR120W	GCY1	19	7	8	3.68	0.647	3.74	0.631	-0.000403	COS12-screen-2	0.0277	-0.0157	0.00671	1.19	1.23	0.26	0.132	8313	3654	Glycerol dehydrogenase	1.0163
YPL261C		8	6	10	3.68	0.629	3.74	0.64	-0.000524	COS12-screen-1	0.0247	0.0109	0.0158	1.33	1.33	0.277	0.132	9536	1157	Dubious open reading frame	1.0163
YPL274W	SAM3	8	5	10	3.68	0.657	3.74	0.653	-0.00115	COS12-screen-1	0.0227	-0.0034	-0.00321	1.37	1.23	0.255	0.125	9915	1308	High-affinity S-adenosylmethionine permease	1.0163
YDR509W		48	6	1	3.69	0.662	3.75	0.701	0.0014	COS12-screen-5	0.0228	0.0406	0.00915	1.3	1.33	0.255	0.137	10608	1262	Dubious open reading frame	1.01626
YJL163C		21	4	11	3.69	0.634	3.75	0.631	0.00047	COS12-screen-2	0.0216	-0.00294	0.00831	1.15	1.08	0.258	0.135	8194	3043	Putative protein of unknown function	1.01626
YDR330W	UBX5	30	5	5	3.69	0.674	3.75	0.663	-0.00141	COS12-screen-3	0.0192	-0.00981	0.0115	1.37	1.15	0.284	0.124	10303	2265	UBX domain-containing protein that interacts with Cdc48p	1.01626
YGR109C	CLB6	19	5	10	3.7	0.628	3.76	0.627	0.000708	COS12-screen-2	0.031	-0.00138	-0.00298	1.15	1.08	0.256	0.124	9070	2921	B-type cyclin involved in DNA replication during S phase	1.01622
YKL050C		17	8	4	3.7	0.681	3.76	0.678	0.0028	COS12-screen-2	0.0236	-0.00109	0.0136	1.37	1.23	0.279	0.129	11754	287	Protein of unknown function	1.01622
YGR111W		19	5	11	3.7	0.665	3.76	0.657	-9.34e-05	COS12-screen-2	0.0226	-0.00735	-0.00842	1.41	1.23	0.267	0.113	9066	2840	Putative protein of unknown function	1.01622
YPL156C	PRM4	9	5	8	3.7	0.628	3.76	0.619	-0.000186	COS12-screen-1	0.0215	-0.00901	0.00294	1.19	1.23	0.259	0.129	8462	4057	Pheromone-regulated protein proposed to be involved in mating	1.01622
YDR254W	CHL4	29	8	7	3.7	0.664	3.76	0.645	-0.00289	COS12-screen-3	0.0204	-0.0181	-0.011	1.26	1.01	0.259	0.115	12989	626	Outer kinetochore protein required for chromosome stability	1.01622
YJL145W	SFH5	21	6	3	3.7	0.665	3.76	0.657	0.000998	COS12-screen-2	0.0199	-0.00653	-0.00346	1.33	1.26	0.266	0.118	8717	2289	Non-classical phosphatidylinositol transfer protein (PITP)	1.01622
YCL057W	PRD1	16	5	3	3.7	0.763	3.76	0.73	-0.00115	COS12-screen-2	0.0167	-0.0289	-0.0186	1.41	1.3	0.263	0.105	8395	3047	Zinc metalloendopeptidase	1.01622
YOR032C	HMS1	6	5	1	3.71	0.664	3.77	0.641	-0.000589	COS12-screen-1	0.0285	-0.0226	0.000337	1.08	1.26	0.262	0.125	9892	2230	bHLH protein with similarity to myc-family transcription factors	1.01617
YEL041W	YEF1	12	7	1	3.71	0.596	3.77	0.609	0.0014	COS12-screen-1	0.0272	0.0117	0.0139	1.15	1.19	0.263	0.138	11072	2330	ATP-NADH kinase	1.01617
YGR086C	PIL1	44	2	9	3.71	0.668	3.77	0.659	-0.00118	COS12-screen-5	0.0243	-0.00809	-0.00204	1.44	1.48	0.264	0.121	8633	1738	Primary protein component of eisosomes	1.01617
YKL151C		18	6	12	3.71	0.639	3.77	0.652	0.000378	COS12-screen-2	0.0241	0.013	-0.00088	1.23	1.12	0.251	0.129	9333	2518	NADHX dehydratase	1.01617
YDR250C		29	8	3	3.71	0.687	3.77	0.687	-0.000899	COS12-screen-3	0.0224	0.00229	0.00022	1.37	1.37	0.264	0.123	12220	1249	Dubious open reading frame	1.01617
YOR118W	RTC5	19	7	7	3.71	0.667	3.77	0.653	-0.00176	COS12-screen-2	0.0221	-0.013	0.00198	1.41	1.41	0.258	0.128	9474	2440	Protein of unknown function	1.01617
YGL101W		48	7	8	3.71	0.652	3.77	0.646	0.0014	COS12-screen-5	0.0213	-0.00448	0.00068	1.37	1.12	0.258	0.127	9859	2831	Protein of unknown function	1.01617
YKL131W		18	5	8	3.72	0.632	3.78	0.639	-0.000197	COS12-screen-2	0.0302	0.0077	0.0156	1.19	0.938	0.256	0.143	10116	2527	Dubious open reading frame	1.01613
YIL130W	ASG1	43	2	1	3.72	0.688	3.78	0.685	0.0013	COS12-screen-5	0.0302	-0.00153	0.0163	1.41	1.44	0.284	0.129	9389	1204	Zinc cluster protein proposed to be a transcriptional regulator	1.01613
YGR035C		19	1	10	3.72	0.655	3.78	0.639	-0.00105	COS12-screen-2	0.0286	-0.015	0.00989	1.26	1.3	0.275	0.127	9443	3015	Putative protein of unknown function, potential Cdc28p substrate	1.01613
YOR051C	ETT1	6	6	6	3.72	0.673	3.78	0.679	-0.0038	COS12-screen-1	0.0216	0.0073	0.0211	1.37	1.59	0.271	0.141	9193	2675	Nuclear protein that inhibits replication of Brome mosaic virus	1.01613
YKL183W	LOT5	18	8	12	3.72	0.652	3.78	0.641	-3.77e-05	COS12-screen-2	0.0214	-0.00991	-0.000169	1.41	1.3	0.25	0.13	8803	2399	Protein of unknown function	1.01613
YOL061W	PRS5	8	4	3	3.72	0.716	3.78	0.708	-0.000301	COS12-screen-1	0.0212	-0.00485	-0.00938	1.33	1.19	0.262	0.115	9722	1942	5-phospho-ribosyl-1(alpha)-pyrophosphate synthetase	1.01613
YGR033C	TIM21	19	1	8	3.72	0.617	3.78	0.643	-0.000211	COS12-screen-2	0.02	0.0247	0.0173	1.37	1.12	0.264	0.141	11414	2154	Nonessential component of the TIM23 complex	1.01613
YKL047W	ANR2	17	8	1	3.72	0.705	3.78	0.702	0.00242	COS12-screen-2	0.0186	-9.32e-05	0.0054	1.44	1.48	0.278	0.121	10991	892	Putative protein of unknown function	1.01613
YBR010W	HHT1	41	8	10	3.73	0.708	3.79	0.744	-0.0012	COS12-screen-5	0.0335	0.0388	0.0262	1.26	1.73	0.278	0.142	9355	1401	Histone H3	1.01609
YMR183C	SSO2	4	4	8	3.73	0.638	3.79	0.648	-0.000576	COS12-screen-1	0.0271	0.00993	0.00511	1.44	1.3	0.266	0.127	9323	3205	Plasma membrane t-SNARE	1.01609
YDL054C	MCH1	47	6	12	3.73	0.68	3.79	0.655	-7.44e-05	COS12-screen-5	0.0261	-0.0235	-0.00649	1.3	1.19	0.257	0.121	8905	2414	Protein with similarity to mammalian monocarboxylate permeases	1.01609
YNR007C	ATG3	41	4	7	3.73	0.726	3.79	0.687	-0.00508	COS12-screen-5	0.025	-0.0355	-0.00131	1.41	1.52	0.267	0.12	9319	1519	E2-like enzyme	1.01609
YNR047W	FPK1	41	6	12	3.73	0.714	3.79	0.661	-0.00152	COS12-screen-5	0.0247	-0.0502	0.00491	1.48	1.3	0.248	0.137	9973	351	Ser/Thr protein kinase	1.01609
YNL157W	IGO1	29	2	4	3.74	0.696	3.8	0.695	0.00165	COS12-screen-3	0.0312	0.00126	0.00199	1.26	1.26	0.255	0.13	10654	2027	Protein required for initiation of G0 program	1.01604
YGR089W	NNF2	44	2	10	3.74	0.689	3.8	0.707	0.00287	COS12-screen-5	0.0241	0.0201	0.00013	1.44	1.48	0.286	0.112	9512	1102	Protein that exhibits physical and genetic interactions with Rpb8p	1.01604
YGL043W	DST1	28	1	12	3.74	0.632	3.8	0.645	0.000554	COS12-screen-3	0.0234	0.0137	-0.0144	1.19	0.938	0.252	0.115	11057	972	General transcription elongation factor TFIIS	1.01604
YKL132C	RMA1	18	5	9	3.75	0.619	3.81	0.651	0.000448	COS12-screen-2	0.0307	0.0316	0.0113	1.19	1.19	0.262	0.136	10807	1283	Putative dihydrofolate synthetase	1.016
YGL036W		28	1	7	3.75	0.68	3.81	0.66	-0.00181	COS12-screen-3	0.0302	-0.0181	0.00298	1.23	0.974	0.249	0.134	11636	1148	Putative protein of unknown function	1.016
YGL041C		28	1	10	3.75	0.664	3.81	0.661	0.000399	COS12-screen-3	0.0285	-0.00177	-0.00116	1.3	1.12	0.261	0.123	9953	1879	Dubious open reading frame	1.016
YGR040W	KSS1	44	2	5	3.75	0.71	3.81	0.695	-0.00235	COS12-screen-5	0.0246	-0.0116	0.00136	1.33	1.23	0.256	0.129	9387	1133	Mitogen-activated protein kinase (MAPK)	1.016
YPL189W	GUP2	9	3	4	3.75	0.682	3.81	0.704	-0.000409	COS12-screen-1	0.0208	0.0238	-0.0011	1.26	1.08	0.266	0.121	11004	1429	Probable membrane protein	1.016
YPL267W	ACM1	8	6	4	3.76	0.713	3.82	0.679	-0.00505	COS12-screen-1	0.0325	-0.0313	-0.0113	1.37	1.44	0.26	0.114	10781	500	Pseudosubstrate inhibitor of the APC/C	1.01596
YOR018W	ROD1	6	3	12	3.76	0.649	3.82	0.664	0.00273	COS12-screen-1	0.0309	0.0159	0.0144	1.26	1.33	0.265	0.137	10492	1977	Membrane protein, binds the ubiquitin ligase Rsp5p via its 2 PY motifs	1.01596
YPR201W	ARR3	26	2	12	3.76	0.643	3.82	0.65	0.000559	COS12-screen-3	0.0295	0.00719	0.000871	1.3	1.23	0.263	0.125	9793	2665	Plasma membrane metalloid/H+ antiporter	1.01596
YOL043C	NTG2	8	2	8	3.76	0.67	3.82	0.674	-0.000626	COS12-screen-1	0.027	0.0056	-0.00182	1.26	1.3	0.252	0.128	11048	1180	DNA N-glycosylase and apurinic/apyrimidinic (AP) lyase	1.01596
YDR452W	PPN1	48	2	7	3.76	0.706	3.82	0.725	0.00157	COS12-screen-5	0.0241	0.0214	0.0159	1.19	1.66	0.272	0.135	10269	1538	Vacuolar endopolyphosphatase with a role in phosphate metabolism	1.01596
YJR001W	AVT1	39	7	9	3.76	0.712	3.82	0.692	0.00495	COS12-screen-5	0.0227	-0.0171	-0.0195	1.41	0.974	0.261	0.105	10618	1166	Vacuolar transporter	1.01596
YOL063C	CRT10	8	4	5	3.77	0.683	3.83	0.714	0.000609	COS12-screen-1	0.0296	0.0335	0.0241	1.23	1.52	0.269	0.145	9133	2302	Protein involved in transcriptional regulation of RNR2 and RNR3	1.01592
YDR256C	CTA1	29	8	9	3.77	0.637	3.83	0.638	-0.000557	COS12-screen-3	0.0259	0.00104	0.00777	1.3	1.19	0.248	0.14	9592	3453	Catalase A	1.01592
YER005W	YND1	13	1	8	3.77	0.618	3.83	0.611	0.00124	COS12-screen-2	0.0255	-0.00825	0.00369	1.23	1.12	0.263	0.127	11574	981	Apyrase with wide substrate specificity	1.01592
YJR121W	ATP2	38	1	12	3.78	0.674	3.84	0.693	0.00359	COS12-screen-4	0.0344	0.0213	-0.00554	1.44	1.05	0.271	0.114	9341	1644	Beta subunit of the F1 sector of mitochondrial F1F0 ATP synthase	1.01587
YER048C	CAJ1	13	3	10	3.78	0.584	3.84	0.581	-0.000405	COS12-screen-2	0.0335	-0.00416	0.00429	1.15	1.01	0.249	0.136	7416	2019	Nuclear type II J heat shock protein of the E. coli dnaJ family	1.01587
YLR164W	SHH4	17	1	6	3.78	0.628	3.84	0.643	-0.000378	COS12-screen-2	0.0296	0.0146	0.016	1.3	1.12	0.276	0.133	10121	3191	Mitochondrial inner membrane protein of unknown function	1.01587
YDR258C	HSP78	29	8	11	3.79	0.657	3.85	0.653	-0.000254	COS12-screen-3	0.0392	-0.00301	0.00321	1.33	1.44	0.248	0.135	10404	1612	Oligomeric mitochondrial matrix chaperone	1.01583
YGR197C	SNG1	14	3	9	3.79	0.635	3.85	0.64	-0.00165	COS12-screen-2	0.0364	0.00488	0.0144	1.23	1.23	0.265	0.137	11652	1022	Protein involved in resistance to nitrosoguanidine and 6-azauracil	1.01583
YOL152W	FRE7	27	1	1	3.79	0.626	3.85	0.629	-0.000369	COS12-screen-3	0.0358	0.0027	0.0186	1.15	1.26	0.264	0.142	8684	3649	Putative ferric reductase with similarity to Fre2p	1.01583
YKL188C	PXA2	19	1	4	3.79	0.695	3.85	0.673	-0.00206	COS12-screen-2	0.0303	-0.0197	-0.0154	1.23	1.3	0.254	0.113	11945	1041	Subunit of a heterodimeric peroxisomal ABC transport complex	1.01583
YGR199W	PMT6	14	3	10	3.79	0.617	3.85	0.61	-0.000291	COS12-screen-2	0.03	-0.00756	0.0105	1.15	1.3	0.258	0.137	10201	2035	Protein O-mannosyltransferase	1.01583
YPL018W	CTF19	25	4	1	3.79	0.653	3.85	0.639	-0.000851	COS12-screen-3	0.0297	-0.0134	0.00929	1.19	1.26	0.259	0.135	10131	2010	Outer kinetochore protein, needed for accurate chromosome segregation	1.01583
YMR055C	BUB2	50	2	6	3.79	0.715	3.85	0.718	0.00176	COS12-screen-5	0.0296	0.00509	-0.0178	1.48	1.48	0.28	0.0968	11926	568	Mitotic exit network regulator	1.01583
YPR148C		25	7	11	3.79	0.641	3.85	0.64	-0.000646	COS12-screen-3	0.0287	-0.000814	0.00169	1.08	1.26	0.27	0.122	9011	3789	Protein of unknown function	1.01583
YGL081W		28	4	2	3.79	0.692	3.85	0.695	0.000349	COS12-screen-3	0.0287	0.00505	0.00191	1.26	1.62	0.264	0.125	10447	2431	Putative protein of unknown function	1.01583
YER033C	ZRG8	13	2	10	3.8	0.601	3.86	0.603	-0.000424	COS12-screen-2	0.0309	0.000666	0.0177	1.01	1.08	0.259	0.143	9039	2930	Protein of unknown function	1.01579
YER086W	ILV1	13	6	9	3.81	0.602	3.87	0.568	-0.00162	COS12-screen-2	0.0328	-0.0347	0.0384	1.12	1.19	0.281	0.152	12381	256	Threonine deaminase, catalyzes first step in isoleucine biosynthesis	1.01575
YHL003C	LAG1	14	8	1	3.81	0.645	3.87	0.648	0.000401	COS12-screen-2	0.0319	0.00393	0.00169	1.15	1.19	0.26	0.127	10418	2459	Ceramide synthase component	1.01575
YFL031W	HAC1	31	4	10	3.81	0.667	3.87	0.687	0.00111	COS12-screen-4	0.0304	0.0208	0.0134	1.19	1.37	0.272	0.132	10949	1204	Basic leucine zipper (bZIP) transcription factor (ATF/CREB1 homolog)	1.01575
YGR207C	CIR1	14	4	4	3.82	0.64	3.88	0.635	0.000434	COS12-screen-2	0.0351	-0.00428	0.0108	1.23	1.52	0.268	0.132	11323	948	Mitochondrial protein that interacts with frataxin (Yfh1p)	1.01571
YBR292C		39	3	7	3.82	0.738	3.88	0.759	2.07e-05	COS12-screen-5	0.0338	0.0247	-0.00596	1.41	0.866	0.258	0.121	11252	928	Dubious open reading frame	1.01571
YPL215W	CBP3	9	1	6	3.82	0.655	3.88	0.659	-0.000743	COS12-screen-1	0.03	0.00523	-0.00369	1.41	1.19	0.259	0.122	10731	2521	Mitochondrial protein required for assembly of cytochrome bc1 complex	1.01571
YOR023C	AHC1	6	4	4	3.82	0.702	3.88	0.726	0.00162	COS12-screen-1	0.0298	0.0268	0.00631	1.26	1.15	0.273	0.124	11569	739	Subunit of the Ada histone acetyltransferase complex	1.01571
YGR136W	LSB1	13	7	10	3.82	0.607	3.88	0.594	0.00011	COS12-screen-2	0.0296	-0.014	-0.000796	1.12	1.19	0.252	0.129	8179	4440	Negative regulator of actin nucleation-promoting factor activity	1.01571
YER128W	VFA1	49	6	3	3.82	0.672	3.88	0.695	0.00132	COS12-screen-5	0.0291	0.0244	0.0145	1.26	1.41	0.268	0.135	9621	2061	Protein that interacts with Vps4p and has a role in vacuolar sorting	1.01571
YNL259C	ATX1	6	1	12	3.83	0.704	3.89	0.676	-0.00232	COS12-screen-1	0.0363	-0.0254	-0.0113	1.26	1.15	0.261	0.113	10240	2883	Cytosolic copper metallochaperone	1.01567
YER007W	PAC2	13	1	10	3.83	0.605	3.89	0.618	0.0034	COS12-screen-2	0.0296	0.0122	-0.0015	1.19	1.23	0.258	0.125	11388	449	Microtubule effector required for tubulin heterodimer formation	1.01567
YGL166W	CUP2	49	3	7	3.83	0.684	3.89	0.674	-0.00218	COS12-screen-5	0.0295	-0.00816	0.00316	1.26	1.12	0.262	0.127	9724	2734	Copper-binding transcription factor	1.01567
YBL042C	FUI1	27	3	5	3.83	0.673	3.89	0.658	0.000461	COS12-screen-3	0.0278	-0.0139	-0.0211	1.19	1.15	0.256	0.106	9059	3336	High affinity uridine permease, localizes to the plasma membrane	1.01567
YCR069W	CPR4	45	2	3	3.84	0.758	3.9	0.775	0.003	COS12-screen-5	0.0408	0.0212	-0.00164	1.55	1.05	0.258	0.125	10005	1131	Peptidyl-prolyl cis-trans isomerase (cyclophilin)	1.01562
YOR025W	HST3	6	4	6	3.84	0.724	3.9	0.648	0.000188	COS12-screen-1	0.0402	-0.0729	-0.00256	1.3	1.15	0.266	0.119	12119	394	Member of the Sir2 family of NAD(+)-dependent protein deacetylases	1.01562
YKL069W		18	1	7	3.84	0.637	3.9	0.613	-0.000478	COS12-screen-2	0.0384	-0.024	-0.00602	1.37	1.26	0.254	0.122	10125	3170	Methionine-R-sulfoxide reductase	1.01562
YMR164C	MSS11	4	3	5	3.84	0.671	3.9	0.685	0.000533	COS12-screen-1	0.0381	0.0147	0.00353	1.26	1.19	0.259	0.129	9609	2613	Transcription factor	1.01562
YBL017C	PEP1	27	2	2	3.84	0.698	3.9	0.695	-0.0021	COS12-screen-3	0.0365	-0.000115	0.00761	1.44	1.33	0.26	0.133	10021	2508	Type I transmembrane sorting receptor for multiple vacuolar hydrolases	1.01562
YHL036W	MUP3	14	5	10	3.84	0.605	3.9	0.591	-0.000212	COS12-screen-2	0.036	-0.0153	0.000604	1.26	1.15	0.266	0.123	10454	2184	Low affinity methionine permease	1.01562
YDR001C	NTH1	38	7	6	3.84	0.76	3.9	0.79	-0.00266	COS12-screen-4	0.0358	0.035	0.00781	1.37	1.23	0.273	0.126	9115	2347	Neutral trehalase, degrades trehalose	1.01562
YAR002C-A	ERP1	44	7	5	3.84	0.736	3.9	0.744	0.00112	COS12-screen-5	0.0328	0.0115	-0.0102	1.15	1.19	0.264	0.113	8357	2347	Member of the p24 family involved in ER to Golgi transport	1.01562
YGR248W	SOL4	44	3	6	3.84	0.758	3.9	0.832	0.00157	COS12-screen-5	0.0298	0.0783	0.0217	1.33	1.7	0.282	0.135	9888	827	6-phosphogluconolactonase	1.01562
YLR151C	PCD1	17	1	3	3.85	0.683	3.91	0.683	-0.000161	COS12-screen-2	0.0378	0.00156	-0.0118	1.33	1.15	0.257	0.115	12313	1231	8-oxo-dGTP diphosphatase	1.01558
YKL096W-A	CWP2	44	5	6	3.85	0.766	3.91	0.756	-0.00163	COS12-screen-5	0.0368	-0.00506	-0.00971	1.48	1.01	0.245	0.124	8875	1832	Covalently linked cell wall mannoprotein	1.01558
YML086C	ALO1	45	5	2	3.85	0.757	3.91	0.773	-0.00254	COS12-screen-5	0.0357	0.0211	-0.0033	1.12	1.41	0.276	0.113	11016	344	D-Arabinono-1,4-lactone oxidase	1.01558
YKR077W	MSA2	32	4	12	3.85	0.662	3.91	0.666	-0.000889	COS12-screen-4	0.0336	0.0052	0.00462	1.26	1.23	0.262	0.129	9762	2153	Putative transcriptional activator	1.01558
YGL254W	FZF1	24	4	9	3.85	0.633	3.91	0.663	0.00109	COS12-screen-3	0.0332	0.0296	0.00872	1.3	1.05	0.257	0.136	8862	2243	Transcription factor involved in sulfite metabolism	1.01558
YGL196W	DSD1	23	8	10	3.85	0.642	3.91	0.643	0.00116	COS12-screen-3	0.0326	0.00137	0.00561	1.26	1.26	0.263	0.129	7278	3920	D-serine dehydratase (aka D-serine ammonia-lyase)	1.01558
YER115C	SPR6	49	5	5	3.85	0.678	3.91	0.692	0.0012	COS12-screen-5	0.0269	0.0158	-0.00775	1.33	1.41	0.265	0.115	9208	2698	Protein of unknown function	1.01558
YPR155C	NCA2	25	8	6	3.86	0.692	3.92	0.675	-0.00102	COS12-screen-3	0.0363	-0.0151	0.00929	1.19	1.15	0.26	0.135	10502	2222	Protein that regulates expression of Fo-F1 ATP synthase subunits	1.01554
YPR121W	THI22	25	6	2	3.86	0.666	3.92	0.65	-0.0016	COS12-screen-3	0.0341	-0.0144	-0.0126	1.26	1.19	0.253	0.117	9838	2531	Protein with similarity to hydroxymethylpyrimidine phosphate kinases	1.01554
YER091C	MET6	33	4	8	3.86	0.694	3.92	0.684	-0.00241	COS12-screen-4	0.0336	-0.00767	-0.0109	1.37	1.23	0.26	0.115	10554	2393	Cobalamin-independent methionine synthase	1.01554
YER140W	EMP65	49	6	12	3.86	0.67	3.92	0.646	-0.00203	COS12-screen-5	0.0323	-0.0223	-0.00477	1.19	1.08	0.243	0.13	8905	2552	ER membrane protein of unknown function	1.01554
YMR172C-A		4	3	10	3.87	0.676	3.93	0.675	0.00257	COS12-screen-1	0.0394	0.000363	0.00905	1.26	1.15	0.267	0.131	9892	2281	Dubious open reading frame	1.0155
YHR012W	VPS29	14	8	5	3.87	0.637	3.93	0.659	-2.2e-05	COS12-screen-2	0.0353	0.0223	0.0291	1.15	1.62	0.293	0.137	11406	1587	Subunit of the membrane-associated retromer complex	1.0155
YGL253W	HXK2	24	4	8	3.88	0.657	3.94	0.633	-0.000868	COS12-screen-3	0.039	-0.0231	0.0143	1.15	1.26	0.271	0.134	12041	650	Hexokinase isoenzyme 2	1.01546
YIL119C	RPI1	43	1	6	3.88	0.738	3.94	0.711	-0.00373	COS12-screen-5	0.037	-0.0229	-0.0045	1.52	0.974	0.248	0.127	9517	1178	Transcription factor, allelic differences between S288C and Sigma1278b	1.01546
YFR047C	BNA6	26	6	4	3.89	0.754	3.95	0.728	0.00142	COS12-screen-3	0.036	-0.0217	-0.00578	1.23	1.33	0.264	0.117	9779	2901	Quinolinate phosphoribosyl transferase	1.01542
YBL055C		27	4	5	3.89	0.699	3.95	0.683	-0.000751	COS12-screen-3	0.0339	-0.0137	-0.012	1.15	1.01	0.258	0.114	8625	3577	3'-->5' exonuclease and endonuclease with a possible role in apoptosis	1.01542
YHR008C	SOD2	36	3	7	3.89	0.727	3.95	0.698	-0.00242	COS12-screen-4	0.0321	-0.0253	-0.00647	1.26	1.26	0.262	0.118	11425	1021	Mitochondrial manganese superoxide dismutase	1.01542
YML019W	OST6	3	5	1	3.9	0.709	3.96	0.709	0.00109	COS12-screen-1	0.0473	0.00235	-0.00923	1.26	1.44	0.252	0.12	9255	2279	Subunit of the oligosaccharyltransferase complex of the ER lumen	1.01538
YDR169C	STB3	23	4	5	3.9	0.69	3.96	0.678	-0.000357	COS12-screen-3	0.0376	-0.0102	-0.00685	1.12	1.26	0.261	0.118	8323	3735	Ribosomal RNA processing element (RRPE)-binding protein	1.01538
YGL210W	YPT32	24	1	8	3.91	0.67	3.97	0.653	-0.00128	COS12-screen-3	0.0442	-0.0153	-0.00696	1.33	1.44	0.245	0.126	10892	1155	Rab family GTPase involved in the exocytic pathway	1.01535
YMR011W	HXT2	3	7	2	3.91	0.703	3.97	0.704	0.000512	COS12-screen-1	0.0385	0.00319	0.00775	1.3	1.26	0.269	0.128	9583	2095	High-affinity glucose transporter of the major facilitator superfamily	1.01535
YOR091W	TMA46	7	1	4	3.91	0.694	3.97	0.723	-0.00469	COS12-screen-1	0.0338	0.0309	-0.00318	1.33	1.88	0.252	0.126	13225	206	Protein of unknown function that associates with translating ribosomes	1.01535
YMR206W		4	6	4	3.92	0.732	3.98	0.73	0.000361	COS12-screen-1	0.0463	0.00225	0.000164	1.3	1.55	0.257	0.127	9984	1739	Putative protein of unknown function	1.01531
YOL016C	CMK2	34	2	1	3.92	0.729	3.98	0.733	-0.000367	COS12-screen-4	0.0348	0.00737	-0.0139	1.48	1.26	0.274	0.104	10912	1376	Calmodulin-dependent protein kinase	1.01531
YPR106W	ISR1	25	5	5	3.93	0.742	3.99	0.72	-0.0029	COS12-screen-3	0.0459	-0.018	-0.00745	1.52	1.12	0.255	0.121	8889	2991	Predicted protein kinase	1.01527
YMR034C		3	8	12	3.93	0.679	3.99	0.672	-0.00143	COS12-screen-1	0.0435	-0.00605	0.0111	1.26	1.26	0.264	0.134	8890	3006	Putative transporter	1.01527
YBL054W	TOD6	27	4	4	3.93	0.739	3.99	0.705	-0.00297	COS12-screen-3	0.0391	-0.0303	-0.0061	1.23	1.08	0.254	0.123	9959	2285	PAC motif binding protein involved in rRNA and ribosome biogenesis	1.01527
YFR016C		31	7	3	3.93	0.701	3.99	0.714	-0.000919	COS12-screen-4	0.0388	0.015	-0.0122	1.19	1.19	0.253	0.117	10045	2202	Putative protein of unknown function	1.01527
YPL064C	CWC27	25	1	3	3.94	0.722	4	0.7	-0.000711	COS12-screen-3	0.0395	-0.0179	-0.00861	1.23	1.23	0.261	0.116	8942	3342	Component of a complex containing Cef1p	1.01523
YOL107W		33	1	11	3.94	0.699	4	0.694	0.0005	COS12-screen-4	0.0384	-0.00267	-0.00518	1.3	1.15	0.264	0.118	10212	2172	Putative protein of unknown function	1.01523
YPR070W	MED1	35	3	4	3.94	0.788	4	0.77	-0.00145	COS12-screen-4	0.0379	-0.0123	-0.0301	1.3	1.19	0.249	0.101	12281	1183	Subunit of the RNA polymerase II mediator complex	1.01523
YMR166C		4	3	6	3.95	0.712	4.01	0.704	-0.00158	COS12-screen-1	0.0427	-0.005	-0.00973	1.37	1.05	0.237	0.128	10494	1605	Predicted transporter of the mitochondrial inner membrane	1.01519
YMR012W	CLU1	3	7	3	3.96	0.713	4.02	0.685	-0.00476	COS12-screen-1	0.0392	-0.0252	0.0129	1.33	1.3	0.269	0.134	11090	614	Subunit of the eukaryotic translation initiation factor 3 (eIF3)	1.01515
YHR140W		33	5	12	3.97	0.687	4.03	0.695	0.000703	COS12-screen-4	0.0384	0.00988	-0.00417	1.37	1.19	0.274	0.114	11957	738	Putative integral membrane protein of unknown function	1.01511
YML018C		3	5	2	3.98	0.751	4.04	0.763	0.000182	COS12-screen-1	0.0459	0.0167	-0.0123	1.3	1.23	0.257	0.115	11145	619	Protein of unknown function	1.01508
YMR036C	MIH1	4	1	2	3.98	0.669	4.04	0.647	0.000791	COS12-screen-1	0.041	-0.0197	-0.0102	1.3	1.44	0.256	0.117	11817	852	Protein tyrosine phosphatase involved in cell cycle control	1.01508
YMR120C	ADE17	34	6	12	3.99	0.75	4.05	0.766	0.00253	COS12-screen-4	0.0457	0.0204	-0.00303	1.37	1.3	0.261	0.122	10649	1312	Enzyme of 'de novo' purine biosynthesis	1.01504
YLR097C	HRT3	2	7	11	3.99	0.631	4.05	0.62	-0.000502	COS12-screen-1	0.0451	-0.0111	0.00121	1.19	1.08	0.256	0.129	8887	3099	Putative SCF-ubiquitin ligase F-box protein	1.01504
YMR020W	FMS1	3	7	10	3.99	0.743	4.05	0.74	0.00482	COS12-screen-1	0.0414	0.00135	-0.0196	1.33	1.23	0.256	0.108	11116	583	Polyamine oxidase	1.01504
YML094W	GIM5	34	2	11	4.01	0.761	4.07	0.753	-0.00355	COS12-screen-4	0.0508	-0.00358	-0.0119	1.37	1.37	0.245	0.121	11602	1162	Subunit of the heterohexameric cochaperone prefoldin complex	1.01496
YLR104W	LCL2	2	8	4	4.03	0.607	4.09	0.614	0.00181	COS12-screen-1	0.0451	0.00577	0.0237	1.19	1.15	0.271	0.143	7374	4426	Putative protein of unknown function	1.01489
YPR015C		34	8	6	4.05	0.812	4.11	0.801	-0.00344	COS12-screen-4	0.0437	-0.00519	-0.019	1.33	1.23	0.261	0.106	11738	548	Putative protein of unknown function	1.01481
YLR065C	ENV10	2	5	10	4.11	0.654	4.17	0.592	-0.00684	COS12-screen-1	0.0635	-0.0607	-0.0439	1.23	0.758	0.236	0.0943	12140	106	Protein proposed to be involved in vacuolar functions	1.0146
YLR084C	RAX2	2	6	12	4.14	0.688	4.2	0.691	0.00176	COS12-screen-1	0.0578	0.00515	-0.00232	1.3	1.15	0.274	0.115	9398	2697	N-glycosylated protein	1.01449
YDR055W	PST1	10	8	4	3.53	0.636	3.58	0.635	0.000118	COS12-screen-1	0.00393	-5.27e-05	0.0059	1.3	1.33	0.275	0.123	7630	4488	Cell wall protein that contains a putative GPI-attachment site	1.01416
YBR239C	ERT1	10	6	2	3.54	0.639	3.59	0.65	-0.00037	COS12-screen-1	0.000899	0.0114	0.0139	1.37	1.26	0.287	0.125	9940	2716	Transcriptional regulator of nonfermentable carbon utilization	1.01412
YDR109C		11	3	10	3.54	0.679	3.59	0.694	-0.000292	COS12-screen-1	0.000707	0.0171	0.0125	1.33	1.3	0.274	0.13	9498	2441	Putative kinase	1.01412
YDL099W	BUG1	40	2	12	3.55	0.648	3.6	0.649	0.000726	COS12-screen-5	0.0113	0.000799	-0.0007	1.52	1.52	0.261	0.124	8336	1842	Cis-golgi localized protein involved in ER to Golgi transport	1.01408
YDR142C	PEX7	11	6	4	3.55	0.664	3.6	0.674	-0.000498	COS12-screen-1	0.00757	0.0109	0.022	1.23	1.3	0.271	0.141	9103	2921	Peroxisomal signal receptor for peroxisomal matrix proteins	1.01408
YDR048C		43	5	9	3.55	0.697	3.6	0.695	0.000776	COS12-screen-5	0.00301	0.000189	-0.00453	1.48	1.15	0.282	0.109	9443	616	Dubious open reading frame	1.01408
YDR384C	ATO3	12	1	4	3.55	0.649	3.6	0.661	-0.00199	COS12-screen-1	-0.00155	0.0132	0.02	1.3	1.33	0.275	0.137	9046	3008	Plasma membrane protein, putative ammonium transporter	1.01408
YLR381W	CTF3	22	2	9	3.56	0.653	3.61	0.636	-0.000239	COS12-screen-2	0.00819	-0.0165	0.00233	1.26	0.83	0.266	0.125	8051	2649	Outer kinetochore protein that forms a complex with Mcm16p and Mcm22p	1.01404
YDR340W		11	6	9	3.56	0.659	3.61	0.646	0.00042	COS12-screen-1	0.000642	-0.0121	-0.0127	1.33	1.3	0.255	0.115	8202	3556	Putative protein of unknown function	1.01404
YDR401W		12	2	5	3.56	0.663	3.61	0.66	-0.000961	COS12-screen-1	-0.00326	-0.00116	0.0255	1.33	1.33	0.284	0.138	9043	3393	Dubious open reading frame	1.01404
YDR108W	TRS85	11	3	9	3.57	0.644	3.62	0.643	-0.000884	COS12-screen-1	0.00878	-0.000925	-0.0121	1.23	1.44	0.24	0.124	11316	371	Component of transport protein particle (TRAPP) complex III	1.01401
YDR275W	BSC2	30	2	2	3.57	0.643	3.62	0.647	-0.000999	COS12-screen-3	0.00403	0.00384	0.0265	1.3	1.33	0.279	0.141	8415	2935	Protein of unknown function	1.01401
YIL002C	INP51	30	6	1	3.57	0.643	3.62	0.645	-0.00106	COS12-screen-3	0.00345	0.00251	0.017	1.26	1.12	0.264	0.14	9965	1938	Phosphatidylinositol 4,5-bisphosphate 5-phosphatase	1.01401
YIL011W	TIR3	30	6	3	3.57	0.62	3.62	0.642	0.000127	COS12-screen-3	0.00223	0.0217	-0.003	1.41	1.15	0.253	0.126	10099	2221	Cell wall mannoprotein	1.01401
YBR222C	PCS60	10	5	1	3.58	0.657	3.63	0.635	-8.06e-05	COS12-screen-1	0.00685	-0.0205	0.00434	1.37	1.33	0.271	0.124	9857	3230	Oxalyl-CoA synthetase	1.01397
YDR411C	DFM1	12	3	1	3.58	0.642	3.63	0.664	0.00128	COS12-screen-1	0.00501	0.0224	0.00946	1.33	1.19	0.28	0.124	11083	2204	Endoplasmic reticulum (ER) localized protein	1.01397
YBR214W	SDS24	10	4	5	3.59	0.659	3.64	0.654	0.000154	COS12-screen-1	0.0104	-0.00391	-0.0237	1.33	1.3	0.244	0.11	10304	2631	Protein involved in cell separation during budding	1.01393
YLR257W		22	6	8	3.59	0.636	3.64	0.62	0.000314	COS12-screen-2	0.00526	-0.0157	0.0032	1.33	1.26	0.271	0.123	7478	3533	Protein of unknown function	1.01393
YDR261C	EXG2	30	1	2	3.59	0.644	3.64	0.642	0.000113	COS12-screen-3	0.00465	-0.000972	-0.00225	1.26	1.01	0.25	0.129	10031	1734	Exo-1,3-beta-glucanase	1.01393
YDR129C	SAC6	11	5	4	3.59	0.671	3.64	0.663	-0.00184	COS12-screen-1	0.00347	-0.00622	0.0176	1.33	1.33	0.273	0.136	10275	1694	Fimbrin, actin-bundling protein	1.01393
YOR288C	MPD1	21	1	1	3.59	0.644	3.64	0.628	-6.5e-05	COS12-screen-2	0.00252	-0.0156	-0.00317	1.3	1.3	0.269	0.118	8334	2025	Member of the protein disulfide isomerase (PDI) family	1.01393
YLR004C	THI73	2	2	11	4.31	0.789	4.37	0.783	-0.00245	COS12-screen-1	0.0614	-0.000147	-0.0062	1.15	1.08	0.264	0.117	11477	751	Putative plasma membrane permease	1.01392
YJL190C	RPS22A	21	3	2	3.6	0.621	3.65	0.616	-0.00043	COS12-screen-2	0.0109	-0.00523	0.0129	1.3	1.26	0.274	0.131	8621	2006	Protein component of the small (40S) ribosomal subunit	1.01389
YBR210W	ERV15	10	4	2	3.61	0.687	3.66	0.684	0.00148	COS12-screen-1	0.00934	-0.00103	0.00395	1.37	1.12	0.263	0.128	9891	2967	Protein involved in export of proteins from the endoplasmic reticulum	1.01385
YEL039C	CYC7	12	6	11	3.61	0.613	3.66	0.623	-0.00114	COS12-screen-1	0.00718	0.00941	0.0103	1.19	1.3	0.269	0.131	9816	3518	Cytochrome c isoform 2, expressed under hypoxic conditions	1.01385
YJL178C	ATG27	21	4	1	3.61	0.633	3.66	0.645	0.00139	COS12-screen-2	0.00606	0.0113	0.0144	1.33	1.23	0.265	0.137	9847	868	Type I membrane protein involved in autophagy and the Cvt pathway	1.01385
YIL057C	RGI2	30	8	8	3.61	0.635	3.66	0.619	0.00027	COS12-screen-3	0.0059	-0.0159	0.012	1.37	1.37	0.271	0.131	8450	4140	Protein of unknown function	1.01385
YDR278C		30	2	5	3.62	0.649	3.67	0.657	0.000359	COS12-screen-3	0.013	0.00902	0.00565	1.23	1.26	0.264	0.129	8706	3186	Dubious open reading frame	1.01381
YLR365W		22	1	9	3.62	0.623	3.67	0.616	0.000272	COS12-screen-2	0.0098	-0.00734	-0.00286	1.26	1.26	0.263	0.121	8706	2734	Dubious open reading frame	1.01381
YBR064W		42	4	8	3.63	0.677	3.68	0.68	-0.0028	COS12-screen-5	0.0138	0.00422	0.00241	1.3	1.55	0.258	0.129	9359	1887	Dubious open reading frame	1.01377
YDR316W	OMS1	30	4	8	3.63	0.651	3.68	0.657	0.00221	COS12-screen-3	0.0129	0.00691	0.00416	1.26	1.3	0.265	0.127	9280	3600	Protein integral to the mitochondrial membrane	1.01377
YBR204C	LDH1	10	3	8	3.63	0.678	3.68	0.672	-0.00184	COS12-screen-1	0.0116	-0.00425	0.00918	1.37	1.23	0.269	0.13	10847	1972	Serine hydrolase	1.01377
YNL128W	TEP1	42	6	8	3.63	0.663	3.68	0.657	-0.000756	COS12-screen-5	0.0111	-0.00494	-0.0168	1.41	1.33	0.265	0.106	9148	1957	PTEN homolog with no demonstrated inositol lipid phosphatase activity	1.01377
YLR260W	LCB5	22	6	10	3.63	0.634	3.68	0.659	0.000479	COS12-screen-2	0.0101	0.0246	0.0261	1.26	1.41	0.281	0.14	7300	3370	Minor sphingoid long-chain base kinase	1.01377
YLR387C	REH1	22	3	2	3.63	0.656	3.68	0.671	-0.000877	COS12-screen-2	0.00779	0.0162	0.0113	1.3	1.3	0.264	0.135	8642	2480	Cytoplasmic 60S subunit biogenesis factor	1.01377
YDR282C		30	2	8	3.63	0.651	3.68	0.635	-0.000895	COS12-screen-3	0.0055	-0.0156	-0.00357	1.3	1.3	0.263	0.12	8948	2982	Mitochondrial inner membrane protein of unknown function	1.01377
YLR380W	CSR1	22	2	8	3.63	0.629	3.68	0.632	8.96e-05	COS12-screen-2	0.00494	0.00218	0.0118	1.37	1.48	0.277	0.128	8505	3287	Phosphatidylinositol transfer protein	1.01377
YHR039C	MSC7	15	1	6	3.63	0.696	3.68	0.644	-0.00445	COS12-screen-2	0.00435	-0.0497	-0.0166	1.3	1.19	0.271	0.103	12130	321	Protein of unknown function	1.01377
YIL014W	MNT3	30	6	6	3.63	0.658	3.68	0.647	0.00103	COS12-screen-3	0.00275	-0.0103	-0.0112	1.41	1.41	0.265	0.112	9029	3465	Alpha-1,3-mannosyltransferase	1.01377
YCR004C	YCP4	16	6	1	3.64	0.666	3.69	0.684	0.000613	COS12-screen-2	0.0171	0.0198	0.0093	1.3	1.23	0.26	0.134	5591	5846	Protein of unknown function	1.01374
YEL049W	PAU2	12	7	8	3.64	0.582	3.69	0.584	0.00157	COS12-screen-1	0.0143	0.000551	-0.00494	1.26	1.01	0.256	0.123	5541	2283	Member of the seripauperin multigene family	1.01374
YHR198C	AIM18	16	1	2	3.64	0.649	3.69	0.642	-0.000209	COS12-screen-2	0.0134	-0.00621	-0.00192	1.3	1.33	0.278	0.114	6675	6027	Putative protein of unknown function	1.01374
YCR007C		16	6	4	3.64	0.695	3.69	0.714	0.000582	COS12-screen-2	0.0106	0.021	0.00268	1.33	1.41	0.273	0.121	8105	3351	Putative integral membrane protein	1.01374
YHR076W	PTC7	15	2	11	3.64	0.627	3.69	0.6	-0.000902	COS12-screen-2	0.00999	-0.0275	-0.0313	1.3	1.26	0.246	0.102	12200	403	Type 2C serine/threonine protein phosphatase (PP2C)	1.01374
YKL044W		17	7	11	3.64	0.637	3.69	0.631	-0.000796	COS12-screen-2	0.00684	-0.00565	0.00363	1.3	1.3	0.27	0.124	8610	3343	Protein of unknown function	1.01374
YDR281C	PHM6	30	2	7	3.64	0.675	3.69	0.679	0.00143	COS12-screen-3	0.00351	0.0055	-0.00926	1.62	1.19	0.271	0.11	8139	3710	Protein of unknown function	1.01374
YHR139C	SPS100	15	6	9	3.65	0.64	3.7	0.626	-0.000495	COS12-screen-2	0.0156	-0.0137	-0.00485	1.41	1.33	0.267	0.117	9921	3273	Protein required for spore wall maturation	1.0137
YOR209C	NPT1	20	5	1	3.65	0.637	3.7	0.606	0.000182	COS12-screen-2	0.0156	-0.0311	-0.0152	1.19	1.23	0.259	0.111	11045	460	Nicotinate phosphoribosyltransferase	1.0137
YJL159W	HSP150	21	5	2	3.65	0.656	3.7	0.675	-0.000384	COS12-screen-2	0.0141	0.0195	0.00154	1.3	1.05	0.261	0.126	10448	475	O-mannosylated heat shock protein	1.0137
YDR276C	PMP3	30	2	3	3.65	0.685	3.7	0.684	-0.00321	COS12-screen-3	0.0119	0.000278	-0.00198	1.3	1.15	0.261	0.123	9893	2268	Small plasma membrane protein	1.0137
YJL131C	AIM23	21	7	1	3.65	0.665	3.7	0.679	0.00149	COS12-screen-2	0.0113	0.0152	0.0143	1.26	1.26	0.285	0.126	7731	2672	Mitochondrial translation initiation factor 3 (IF3, mIF3)	1.0137
YJL218W		21	1	2	3.65	0.659	3.7	0.688	0.000659	COS12-screen-2	0.0112	0.0301	0.00888	1.33	1.12	0.255	0.137	9658	1199	Putative acetyltransferase	1.0137
YNL029C	KTR5	41	2	10	3.65	0.697	3.7	0.69	-0.0011	COS12-screen-5	0.00354	-0.00428	0.00139	1.52	1.3	0.272	0.12	8868	1988	Putative mannosyltransferase involved in protein glycosylation	1.0137
YJL144W		21	6	4	3.66	0.633	3.71	0.646	-0.000136	COS12-screen-2	0.0147	0.0125	0.0119	1.15	1.26	0.256	0.139	8965	1967	Cytoplasmic hydrophilin essential in desiccation-rehydration process	1.01366
YOL059W	GPD2	8	4	1	3.66	0.632	3.71	0.631	-0.000727	COS12-screen-1	0.0119	-0.0014	0.0107	1.12	1.3	0.284	0.123	10404	1914	NAD-dependent glycerol 3-phosphate dehydrogenase	1.01366
YDR491C		48	4	10	3.66	0.644	3.71	0.634	-0.00111	COS12-screen-5	0.0118	-0.00937	-0.00374	1.55	1.19	0.258	0.123	9185	2416	Dubious open reading frame	1.01366
YJL142C	IRC9	21	6	5	3.66	0.629	3.71	0.621	0.000604	COS12-screen-2	0.00548	-0.00785	-0.0105	1.3	1.33	0.264	0.113	8791	2164	Dubious open reading frame	1.01366
YJL135W		21	6	9	3.67	0.635	3.72	0.637	0.000946	COS12-screen-2	0.0189	0.0028	0.0142	1.19	0.974	0.271	0.134	9927	1564	Dubious open reading frame	1.01362
YBR182C	SMP1	10	2	6	3.67	0.657	3.72	0.668	0.00209	COS12-screen-1	0.0136	0.0124	0.00178	1.41	0.866	0.268	0.123	12849	954	Putative transcription factor of the MADS-box family	1.01362
YGR084C	MRP13	19	4	9	3.67	0.649	3.72	0.63	-0.000555	COS12-screen-2	0.0132	-0.0186	-0.00613	1.37	1.08	0.246	0.127	8107	4323	Mitochondrial ribosomal protein of the small subunit	1.01362
YOR156C	NFI1	20	1	11	3.67	0.614	3.72	0.619	0.000996	COS12-screen-2	0.012	0.00412	0.00422	1.37	1.33	0.256	0.132	8817	3013	SUMO E3 ligase	1.01362
YOR197W	MCA1	20	4	5	3.67	0.622	3.72	0.629	-0.00111	COS12-screen-2	0.00992	0.00676	0.0247	1.15	1.26	0.275	0.142	9253	2760	Ca2+-dependent cysteine protease	1.01362
YOR055W		6	6	10	3.67	0.635	3.72	0.635	-0.00102	COS12-screen-1	0.00968	0.000316	0.00273	1.33	1.26	0.262	0.127	9807	2130	Dubious open reading frame	1.01362
YLR136C	TIS11	16	8	5	3.67	0.666	3.72	0.666	0.000133	COS12-screen-2	0.00331	0.00146	0.0131	1.12	1.52	0.277	0.129	7301	3958	mRNA-binding protein expressed during iron starvation	1.01362
YPL108W		9	8	6	3.68	0.66	3.73	0.657	-0.000536	COS12-screen-1	0.0178	-0.00165	0.000849	1.3	1.12	0.253	0.13	9443	2523	Cytoplasmic protein of unknown function	1.01359
YBR094W	PBY1	46	7	5	3.68	0.723	3.73	0.731	-0.00043	COS12-screen-5	0.0161	0.0109	0.00223	1.52	1.37	0.264	0.126	10126	1649	Putative tubulin tyrosine ligase associated with P-bodies	1.01359
YPL114W		9	7	11	3.68	0.629	3.73	0.629	0.000267	COS12-screen-1	0.0153	-0.000124	0.0229	1.37	1.3	0.277	0.139	9028	3166	Dubious open reading frame	1.01359
YPL109C		9	8	5	3.68	0.648	3.73	0.629	-0.000432	COS12-screen-1	0.00863	-0.0181	-0.00558	1.41	1.26	0.267	0.116	8570	3469	Putative protein of unknown function	1.01359
YDL036C	PUS9	47	5	9	3.68	0.623	3.73	0.646	0.00153	COS12-screen-5	0.00836	0.0224	0.0119	1.3	0.974	0.278	0.128	11173	767	Mitochondrial tRNA:pseudouridine synthase	1.01359
YOR099W	KTR1	19	6	5	3.68	0.7	3.73	0.674	-0.00131	COS12-screen-2	0.00784	-0.0239	-0.0133	1.55	1.19	0.262	0.111	9555	2443	Alpha-1,2-mannosyltransferase	1.01359
YGL121C	GPG1	48	8	8	3.68	0.654	3.73	0.647	-0.000481	COS12-screen-5	0.00723	-0.00538	0.0185	1.33	1.37	0.276	0.135	9969	2309	Proposed gamma subunit of the heterotrimeric G protein	1.01359
YLR349W		21	8	9	3.69	0.653	3.74	0.636	-0.000746	COS12-screen-2	0.0183	-0.016	-0.0172	1.48	1.19	0.247	0.115	7399	3789	Dubious open reading frame	1.01355
YPL136W		9	6	9	3.69	0.611	3.74	0.623	0	COS12-screen-1	0.0167	0.0112	0.0135	1.26	1.23	0.259	0.139	6079	1785	Dubious open reading frame	1.01355
YOR040W	GLO4	6	5	9	3.69	0.651	3.74	0.627	0.000337	COS12-screen-1	0.0161	-0.0231	-0.0102	1.37	1.3	0.26	0.115	9980	2231	Mitochondrial glyoxalase II	1.01355
YOR050C		6	6	5	3.69	0.655	3.74	0.657	-0.000229	COS12-screen-1	0.0139	0.00281	0.00507	1.33	1.52	0.276	0.122	9081	2879	Dubious open reading frame	1.01355
YGR039W		19	2	1	3.69	0.68	3.74	0.659	-0.000147	COS12-screen-2	0.0139	-0.0189	0.00965	1.23	1.12	0.274	0.128	10526	2138	Dubious open reading frame	1.01355
YPL133C	RDS2	9	6	11	3.69	0.642	3.74	0.628	-0.000146	COS12-screen-1	0.0134	-0.0141	-0.00746	1.48	1.08	0.261	0.117	8418	3448	Transcription factor involved in regulating gluconeogenesis	1.01355
YPL166W	ATG29	9	4	12	3.69	0.701	3.74	0.712	0.00202	COS12-screen-1	0.0116	0.0135	-0.00581	1.41	1.01	0.267	0.116	9693	2403	Autophagy-specific protein	1.01355
YOR186W		20	3	7	3.69	0.661	3.74	0.664	0.000126	COS12-screen-2	0.00933	0.00352	0.0116	1.41	1.15	0.283	0.125	10550	2016	Putative protein of unknown function	1.01355
YKR014C	YPT52	29	4	12	3.69	0.634	3.74	0.616	0.000331	COS12-screen-3	0.00882	-0.0185	0.000637	1.19	1.05	0.27	0.12	12146	714	Endosomal Rab family GTPase	1.01355
YER019W	ISC1	13	2	4	3.69	0.593	3.74	0.561	-0.000754	COS12-screen-2	0.0085	-0.0328	-0.00549	1.15	1.05	0.233	0.134	11941	305	Inositol phosphosphingolipid phospholipase C	1.01355
YLR412W	BER1	22	4	5	3.69	0.684	3.74	0.68	-0.00233	COS12-screen-2	0.0075	-0.0016	0.00692	1.37	1.23	0.269	0.127	8806	2350	Protein involved in microtubule-related processes	1.01355
YPL141C	FRK1	9	6	5	3.7	0.661	3.75	0.671	-0.00288	COS12-screen-1	0.0189	0.0106	0.0105	1.23	0.938	0.272	0.129	10809	1564	Protein kinase of unknown cellular role	1.01351
YKR058W	GLG1	29	7	4	3.7	0.679	3.75	0.648	-0.0012	COS12-screen-3	0.0181	-0.029	-0.0107	1.15	0.938	0.256	0.117	12788	856	Glycogenin glucosyltransferase	1.01351
YCL062W		16	5	6	3.7	0.694	3.75	0.723	-0.000595	COS12-screen-2	0.0155	0.0311	0.0157	1.37	1.37	0.279	0.131	8428	3560	Merged open reading frame	1.01351
YDL178W	DLD2	40	7	7	3.7	0.672	3.75	0.692	7.36e-05	COS12-screen-5	0.015	0.0218	-0.00675	1.41	1.05	0.272	0.112	9368	1757	D-lactate dehydrogenase	1.01351
YMR085W		32	6	12	3.7	0.65	3.75	0.615	-0.00119	COS12-screen-4	0.0142	-0.0347	0.00663	1.23	1.01	0.263	0.13	9372	2425	Putative protein of unknown function	1.01351
YDL170W	UGA3	40	6	11	3.7	0.68	3.75	0.671	-0.00103	COS12-screen-5	0.014	-0.00734	-0.00559	1.37	1.19	0.257	0.122	9114	1851	Transcriptional activator for GABA-dependent induction of GABA genes	1.01351
YHR154W	RTT107	15	7	6	3.7	0.665	3.75	0.656	0.000916	COS12-screen-2	0.0136	-0.00735	-0.0205	1.41	1.44	0.247	0.112	10578	2187	Protein implicated in Mms22-dependent DNA repair during S phase	1.01351
YOR086C	TCB1	6	8	11	3.7	0.654	3.75	0.66	-0.00037	COS12-screen-1	0.0128	0.00657	0.0118	1.26	1.23	0.271	0.131	9836	1717	Lipid-binding ER protein involved in ER-plasma membrane tethering	1.01351
YOR003W	YSP3	6	2	10	3.7	0.643	3.75	0.636	-6.95e-05	COS12-screen-1	0.0108	-0.00754	0.000198	1.44	1.37	0.267	0.122	10591	2227	Putative precursor to the subtilisin-like protease III	1.01351
YLR238W	FAR10	22	5	8	3.7	0.657	3.75	0.661	5.23e-05	COS12-screen-2	0.0104	0.0049	-0.00597	1.44	1.48	0.272	0.113	9254	1647	Protein involved in recovery from arrest in response to pheromone	1.01351
YDL065C	PEX19	47	7	7	3.7	0.657	3.75	0.622	-0.0013	COS12-screen-5	0.00598	-0.0335	-0.0175	1.19	1.12	0.266	0.104	9796	2816	Chaperone and import receptor for newly-synthesized class I PMPs	1.01351
YOR079C	ATX2	6	8	4	3.7	0.69	3.75	0.699	0.00141	COS12-screen-1	0.00595	0.0109	0.0137	1.41	1.19	0.286	0.125	8528	2896	Golgi membrane protein involved in manganese homeostasis	1.01351
YKR043C	SHB17	29	6	3	3.71	0.655	3.76	0.665	0.00167	COS12-screen-3	0.0214	0.0106	-0.00305	1.08	1.05	0.261	0.122	12006	1213	Sedoheptulose bisphosphatase involved in riboneogenesis	1.01348
YOR114W		19	7	5	3.71	0.667	3.76	0.684	9.93e-05	COS12-screen-2	0.0202	0.0187	0.0105	1.41	1.33	0.267	0.132	8240	3250	Putative protein of unknown function	1.01348
YNL004W	HRB1	41	1	5	3.71	0.714	3.76	0.703	0.00313	COS12-screen-5	0.0167	-0.00888	0.012	1.41	1.52	0.27	0.132	9142	1579	Poly(A+) RNA-binding protein	1.01348
YOR059C		6	6	12	3.71	0.664	3.76	0.653	0.00147	COS12-screen-1	0.0155	-0.01	-0.00737	1.44	1.15	0.266	0.115	8930	2335	Lipid particle protein of unknown function	1.01348
YFL013W-A		46	2	7	3.71	0.699	3.76	0.704	-0.00256	COS12-screen-5	0.0144	0.0071	-0.00343	1.44	1.15	0.271	0.116	10002	2167	Dubious open reading frame	1.01348
YDR318W	MCM21	30	4	10	3.71	0.651	3.76	0.684	-0.00148	COS12-screen-3	0.0127	0.0338	0.00931	1.41	1.19	0.274	0.127	9526	2016	Component of the kinetochore sub-complex COMA	1.01348
YIL100W		42	8	6	3.71	0.703	3.76	0.716	-0.00358	COS12-screen-5	0.0118	0.0161	0.00588	1.48	1.23	0.261	0.13	8665	1679	Dubious open reading frame	1.01348
YLR390W	ECM19	22	3	4	3.71	0.716	3.76	0.703	-0.00242	COS12-screen-2	0.0113	-0.0105	0.00503	1.3	1.37	0.274	0.123	8759	2463	Putative protein of unknown function	1.01348
YCL074W		37	6	10	3.71	0.669	3.76	0.652	0.000863	COS12-screen-4	0.0113	-0.0154	-0.00548	1.37	1.19	0.259	0.12	9774	2367	Pseudogene: encodes fragment of Ty Pol protein	1.01348
YMR322C	SNO4	45	7	8	3.72	0.697	3.77	0.759	-0.000964	COS12-screen-5	0.0155	0.0649	0.00886	1.48	1.33	0.281	0.123	11517	391	Possible chaperone and cysteine protease	1.01344
YGL096W	TOS8	28	4	12	3.72	0.63	3.77	0.631	0.00143	COS12-screen-3	0.0152	0.000482	0.00802	1.23	1.23	0.273	0.126	10503	2330	Homeodomain-containing protein and putative transcription factor	1.01344
YBR027C		42	2	1	3.72	0.719	3.77	0.73	0.00101	COS12-screen-5	0.0146	0.0133	0.00264	1.55	1.12	0.265	0.125	8327	1798	Dubious open reading frame	1.01344
YGL104C	VPS73	48	7	9	3.72	0.645	3.77	0.641	-0.000284	COS12-screen-5	0.0144	-0.00301	0.00629	1.15	1.05	0.266	0.128	9938	1974	Mitochondrial protein	1.01344
YDL071C		47	7	12	3.72	0.681	3.77	0.687	0.000192	COS12-screen-5	0.0136	0.00793	0.0069	1.41	1.41	0.27	0.127	8337	3183	Dubious open reading frame	1.01344
YKL147C		18	6	8	3.72	0.637	3.77	0.644	-0.000744	COS12-screen-2	0.0116	0.00683	0.0163	1.23	1.3	0.273	0.134	9960	2373	Dubious open reading frame	1.01344
YGR043C	NQM1	19	2	4	3.73	0.664	3.78	0.665	-0.00151	COS12-screen-2	0.0221	0.00238	-0.00397	1.23	1.12	0.246	0.129	11312	1334	Transaldolase of unknown function	1.0134
YPL164C	MLH3	9	5	2	3.73	0.717	3.78	0.688	-0.00301	COS12-screen-1	0.0212	-0.0263	-0.00273	1.48	1.48	0.265	0.12	9131	2456	Protein involved in DNA mismatch repair and meiotic recombination	1.0134
YOL053W	AIM39	8	3	7	3.73	0.674	3.78	0.668	-2.62e-05	COS12-screen-1	0.0192	-0.00496	-0.016	1.41	0.974	0.259	0.11	10742	1550	Putative protein of unknown function	1.0134
YLR247C	IRC20	22	5	12	3.73	0.641	3.78	0.652	0.000506	COS12-screen-2	0.0189	0.0112	-0.00971	1.41	1.23	0.262	0.115	7695	3103	E3 ubiquitin ligase and putative helicase	1.0134
YJR054W	KCH1	40	2	2	3.73	0.713	3.78	0.736	0.0042	COS12-screen-5	0.0169	0.0252	-0.00251	1.37	1.15	0.265	0.12	10166	758	Potassium transporter that mediates K+ influx	1.0134
YJL147C		21	6	1	3.73	0.696	3.78	0.706	-0.000697	COS12-screen-2	0.0153	0.0121	0.00661	1.44	1.12	0.263	0.13	8499	1795	Mitochondrial protein of unknown function	1.0134
YNL027W	CRZ1	41	2	8	3.73	0.693	3.78	0.711	0.00159	COS12-screen-5	0.0152	0.0206	0.00221	1.55	1.05	0.275	0.12	9444	2031	Transcription factor, activates transcription of stress response genes	1.0134
YPL036W	PMA2	46	1	11	3.73	0.681	3.78	0.666	-0.000357	COS12-screen-5	0.0146	-0.0137	-0.0136	1.26	1.19	0.265	0.109	8165	2627	Plasma membrane H+-ATPase	1.0134
YFR024C		46	2	12	3.74	0.667	3.79	0.653	0.000287	COS12-screen-5	0.0231	-0.0136	-0.00182	1.3	1.48	0.258	0.125	8805	2981	Deleted ORF	1.01337
YGL110C	CUE3	48	8	3	3.74	0.644	3.79	0.632	-0.000794	COS12-screen-5	0.0209	-0.0113	0.0179	1.15	1.26	0.267	0.14	10552	2176	Protein of unknown function	1.01337
YBR137W		47	1	9	3.74	0.685	3.79	0.705	-0.00214	COS12-screen-5	0.0205	0.022	0.0108	1.12	1.33	0.271	0.13	9677	1426	Protein of unknown function	1.01337
YOR087W	YVC1	6	8	12	3.74	0.697	3.79	0.68	-0.00223	COS12-screen-1	0.0148	-0.0143	0.00465	1.26	1.26	0.277	0.121	8271	2849	Vacuolar cation channel	1.01337
YDL086W		47	8	12	3.74	0.68	3.79	0.66	-0.00178	COS12-screen-5	0.0147	-0.0181	0.0051	1.26	1.3	0.271	0.125	5872	5749	Putative carboxymethylenebutenolidase	1.01337
YDR451C	YHP1	48	2	6	3.74	0.673	3.79	0.647	-0.000271	COS12-screen-5	0.0147	-0.0239	-0.0173	1.15	1.05	0.256	0.11	10456	1455	Homeobox transcriptional repressor	1.01337
YPR117W		25	5	11	3.74	0.614	3.79	0.599	0.000278	COS12-screen-3	0.0116	-0.0154	-0.00163	1.23	1.05	0.267	0.12	8624	4650	Putative protein of unknown function	1.01337
YOL055C	THI20	8	3	9	3.74	0.675	3.79	0.683	-0.00255	COS12-screen-1	0.00986	0.01	0.0184	1.23	1.55	0.276	0.135	10381	1340	Trifunctional enzyme of thiamine biosynthesis, degradation and salvage	1.01337
YIL159W	BNR1	43	3	9	3.75	0.721	3.8	0.752	0.000803	COS12-screen-5	0.0234	0.0346	-0.00659	1.41	1.3	0.255	0.121	9075	1147	Formin	1.01333
YKL053C-A	MDM35	45	7	5	3.75	0.678	3.8	0.675	0.00224	COS12-screen-5	0.0222	-0.00222	0.00423	1.44	0.902	0.248	0.136	11815	125	Mitochondrial intermembrane space protein	1.01333
YOR013W	IRC11	6	3	7	3.75	0.685	3.8	0.675	-0.0028	COS12-screen-1	0.0201	-0.00815	-0.00435	1.44	1.3	0.263	0.119	10825	1993	Dubious open reading frame	1.01333
YOL082W	ATG19	8	5	6	3.75	0.684	3.8	0.655	-0.00062	COS12-screen-1	0.0193	-0.0275	-0.00904	0.974	1.12	0.248	0.123	10146	1216	Receptor protein for the cytoplasm-to-vacuole targeting (Cvt) pathway	1.01333
YDR476C		48	3	12	3.75	0.656	3.8	0.66	0.00195	COS12-screen-5	0.0189	0.00457	0.00461	1.44	1.12	0.267	0.126	9872	1725	Putative protein of unknown function	1.01333
YNL230C	ELA1	28	5	11	3.75	0.629	3.8	0.629	-1.66e-05	COS12-screen-3	0.0162	-0.00018	0.00794	1.41	1.19	0.274	0.126	9551	2976	Elongin A	1.01333
YKL126W	YPK1	18	5	3	3.75	0.672	3.8	0.684	-0.000678	COS12-screen-2	0.0156	0.0142	0.0197	1.3	1.52	0.268	0.141	9755	2568	Serine/threonine protein kinase	1.01333
YKR031C	SPO14	29	5	10	3.75	0.657	3.8	0.675	-0.000384	COS12-screen-3	0.0118	0.0188	0.0298	1.26	1.44	0.294	0.137	11367	907	Phospholipase D	1.01333
YGL132W		49	1	3	3.76	0.693	3.81	0.7	-0.000851	COS12-screen-5	0.0166	0.00974	0.00896	1.33	1.41	0.265	0.131	9750	2039	Dubious open reading frame	1.0133
YGL127C	SOH1	48	8	12	3.76	0.688	3.81	0.691	0.0011	COS12-screen-5	0.016	0.00432	-0.00277	1.41	1.26	0.265	0.12	8413	3059	Subunit of the RNA polymerase II mediator complex	1.0133
YBL010C		27	1	8	3.76	0.631	3.81	0.63	-0.000386	COS12-screen-3	0.0156	-0.00072	0.00618	1.12	1.26	0.27	0.126	9373	2998	Putative protein of unknown function	1.0133
YKL217W	JEN1	29	3	12	3.76	0.671	3.81	0.649	0.00113	COS12-screen-3	0.0155	-0.0204	-0.0138	1.33	1.15	0.262	0.11	10634	1377	Monocarboxylate/proton symporter of the plasma membrane	1.0133
YBR128C	ATG14	47	1	3	3.77	0.717	3.82	0.709	-0.000676	COS12-screen-5	0.0234	-0.00549	0.0101	1.37	1.15	0.275	0.127	10387	706	Autophagy-specific subunit of phosphatidylinositol 3-kinase complex I	1.01326
YJR005W	APL1	39	7	10	3.77	0.698	3.82	0.692	-0.00369	COS12-screen-5	0.0215	-0.00327	0.00974	1.44	1.15	0.266	0.132	11185	689	Beta-adaptin	1.01326
YPR118W	MRI1	13	5	9	3.77	0.595	3.82	0.576	-0.000128	COS12-screen-2	0.0213	-0.0206	-0.0142	1.23	1.3	0.26	0.111	9314	3318	5'-methylthioribose-1-phosphate isomerase	1.01326
YGR127W		13	7	3	3.77	0.594	3.82	0.59	-0.000724	COS12-screen-2	0.0205	-0.0051	0.0105	1.01	1.15	0.265	0.133	9178	3715	Putative protein of unknown function	1.01326
YIL117C	PRM5	43	1	5	3.77	0.698	3.82	0.706	0.00398	COS12-screen-5	0.0189	0.0105	-0.00626	1.55	1.19	0.259	0.12	8891	1682	Pheromone-regulated protein, predicted to have 1 transmembrane segment	1.01326
YPR195C		26	2	6	3.77	0.655	3.82	0.662	-0.00148	COS12-screen-3	0.0175	0.00806	0.0207	1.23	1.33	0.276	0.138	9387	3392	Dubious open reading frame	1.01326
YER119C	AVT6	49	5	9	3.77	0.627	3.82	0.623	0.00154	COS12-screen-5	0.0175	-0.00369	-0.011	1.33	1.3	0.262	0.113	8247	2106	Vacuolar aspartate and glutamate exporter	1.01326
YGR058W	PEF1	19	3	3	3.77	0.742	3.82	0.714	0.00158	COS12-screen-2	0.0165	-0.0243	-0.00692	1.19	1.26	0.261	0.118	11503	765	Penta-EF-hand protein	1.01326
YJL151C	SNA3	44	4	3	3.77	0.732	3.82	0.749	-0.00408	COS12-screen-5	0.0149	0.0204	0.0225	1.44	1.41	0.287	0.133	9268	1154	Protein involved in efficient MVB sorting of proteins to the vacuole	1.01326
YDR252W	BTT1	29	8	5	3.77	0.691	3.82	0.681	-0.00116	COS12-screen-3	0.0128	-0.00705	0.00124	1.23	1.26	0.281	0.116	10963	2441	Heterotrimeric nascent polypeptide-associated complex beta3 subunit	1.01326
YGR194C	XKS1	14	3	7	3.78	0.607	3.83	0.611	-0.000797	COS12-screen-2	0.0268	0.00368	0.0305	1.01	1.15	0.27	0.15	10038	1888	Xylulokinase	1.01323
YNR069C	BSC5	46	5	6	3.78	0.782	3.83	0.767	0.00118	COS12-screen-5	0.0193	-0.00971	-0.00886	1.26	1.37	0.264	0.114	9610	2312	Protein of unknown function	1.01323
YKL094W	YJU3	18	3	4	3.78	0.659	3.83	0.661	-0.00128	COS12-screen-2	0.0185	0.00372	-0.00809	1.3	1.15	0.251	0.122	10806	1640	Monoglyceride lipase (MGL)	1.01323
YGR205W	TDA10	14	4	2	3.78	0.65	3.83	0.636	-0.000711	COS12-screen-2	0.0161	-0.0135	-0.00563	1.23	1.33	0.265	0.117	10187	2070	ATP-binding protein of unknown function	1.01323
YDR244W	PEX5	29	7	10	3.79	0.631	3.84	0.618	-0.00125	COS12-screen-3	0.0284	-0.0134	0.00891	1.15	1.33	0.269	0.13	11193	1489	Peroxisomal membrane signal receptor for peroxisomal matrix proteins	1.01319
YPR158W	CUR1	25	8	9	3.79	0.625	3.84	0.616	-0.000251	COS12-screen-3	0.0281	-0.00939	0.01	1.12	1.33	0.262	0.134	9045	3988	Sorting factor, central regulator of spatial protein quality control	1.01319
YKL092C	BUD2	18	3	2	3.79	0.664	3.84	0.633	-0.00151	COS12-screen-2	0.0254	-0.0294	-0.0161	1.19	1.19	0.261	0.109	10661	1785	GTPase activating factor for Rsr1p/Bud1p	1.01319
YER188W		26	5	1	3.79	0.655	3.84	0.675	0.00219	COS12-screen-3	0.0246	0.0213	0.00635	1.23	1.19	0.258	0.133	9711	2999	Dubious open reading frame	1.01319
YLR432W	IMD3	37	1	10	3.79	0.665	3.84	0.692	0.00107	COS12-screen-4	0.0217	0.0279	0.0147	1.33	1.12	0.268	0.136	9587	1846	Inosine monophosphate dehydrogenase	1.01319
YBR104W	YMC2	46	7	11	3.79	0.712	3.84	0.713	-0.00178	COS12-screen-5	0.0206	0.00357	0.0215	1.33	1.55	0.283	0.135	9554	2509	Putative mitochondrial inner membrane transporter	1.01319
YNL080C	EOS1	43	7	3	3.79	0.732	3.84	0.685	-0.00139	COS12-screen-5	0.0145	-0.0427	-0.0324	1.55	0.83	0.246	0.1	9929	479	Protein involved in N-glycosylation	1.01319
YPR111W	DBF20	25	5	7	3.8	0.632	3.85	0.639	0.000445	COS12-screen-3	0.0257	0.00705	-0.00768	1.19	1.26	0.254	0.121	9746	3052	Ser/Thr kinase involved in late nuclear division	1.01316
YLR311C		23	2	2	3.8	0.622	3.85	0.616	-0.00135	COS12-screen-3	0.0234	-0.00587	0.021	1.19	1.33	0.263	0.145	8248	4145	Dubious open reading frame	1.01316
YBL078C	ATG8	27	5	12	3.8	0.643	3.85	0.646	-0.00161	COS12-screen-3	0.021	0.0029	0.0203	1.26	1.15	0.277	0.136	11492	938	Component of autophagosomes and Cvt vesicles	1.01316
YGR031W	IMO32	19	1	7	3.8	0.663	3.85	0.621	-0.00147	COS12-screen-2	0.0204	-0.0416	-0.0189	1.26	0.902	0.26	0.107	13190	535	Conserved mitochondrial protein of unknown function	1.01316
YCR100C		26	3	8	3.81	0.699	3.86	0.647	-0.0035	COS12-screen-3	0.0253	-0.05	-0.0158	1.19	1.3	0.246	0.117	10539	2679	Putative protein of unknown function	1.01312
YGR242W		26	8	7	3.81	0.634	3.86	0.637	0.00192	COS12-screen-3	0.0253	0.0029	-0.00276	1.19	1.23	0.26	0.122	11099	2629	Dubious open reading frame	1.01312
YGL117W		48	8	6	3.81	0.709	3.86	0.703	0.00266	COS12-screen-5	0.0232	-0.00364	0.00542	1.3	1.05	0.276	0.122	12540	417	Putative protein of unknown function	1.01312
YDR209C		23	6	7	3.81	0.634	3.86	0.648	0.00144	COS12-screen-3	0.0204	0.0145	0.00451	1.23	1.05	0.262	0.129	8950	2791	Dubious open reading frame	1.01312
YDR525W-A	SNA2	26	4	3	3.81	0.649	3.86	0.657	-0.00111	COS12-screen-3	0.0203	0.00879	0.00963	1.26	1.19	0.268	0.131	9577	3032	Protein of unknown function	1.01312
YPL095C	EEB1	10	1	7	3.81	0.625	3.86	0.617	-4.87e-05	COS12-screen-1	0.0192	-0.00845	-0.00675	1.44	1.37	0.261	0.118	11634	1565	Acyl-coenzymeA:ethanol O-acyltransferase	1.01312
YER118C	SHO1	49	5	8	3.81	0.645	3.86	0.639	-0.000708	COS12-screen-5	0.0184	-0.00536	0.00429	1.23	1.15	0.27	0.124	9880	2370	Transmembrane osmosensor for filamentous growth and HOG pathways	1.01312
YNL066W	SUN4	43	6	4	3.82	0.757	3.87	0.747	-0.00491	COS12-screen-5	0.0272	-0.00546	-0.0217	1.41	1.88	0.261	0.103	9575	563	Cell wall protein related to glucanases	1.01309
YMR145C	NDE1	4	2	1	3.82	0.679	3.87	0.668	-0.000436	COS12-screen-1	0.023	-0.00937	-0.00055	1.41	1.19	0.272	0.118	10945	1089	Mitochondrial external NADH dehydrogenase	1.01309
YKR041W		44	7	1	3.82	0.715	3.87	0.721	0.00065	COS12-screen-5	0.0226	0.00915	-0.00149	1.44	1.37	0.272	0.117	8633	1687	Protein of unknown function	1.01309
YCR060W	TAH1	45	1	12	3.82	0.701	3.87	0.655	-0.00333	COS12-screen-5	0.0212	-0.043	-0.0403	1.41	0.685	0.235	0.0986	10820	507	Component of conserved R2TP complex (Rvb1-Rvb2-Tah1-Pih1)	1.01309
YPR145W	ASN1	25	7	8	3.82	0.664	3.87	0.675	-0.00116	COS12-screen-3	0.0209	0.013	-0.00358	1.19	0.974	0.257	0.123	9572	3077	Asparagine synthetase	1.01309
YGR173W	RBG2	14	2	5	3.82	0.634	3.87	0.633	0.000675	COS12-screen-2	0.0187	-0.00101	-0.00366	1.15	1.08	0.257	0.123	10415	1541	Protein with a role in translation	1.01309
YBR281C	DUG2	39	2	11	3.82	0.72	3.87	0.752	0.000605	COS12-screen-5	0.0162	0.035	0.0164	1.26	1.48	0.287	0.127	10191	1038	Component of glutamine amidotransferase (GATase II)	1.01309
YCR043C		39	5	3	3.83	0.75	3.88	0.676	-0.0018	COS12-screen-5	0.0275	-0.0698	-0.0296	1.3	1.15	0.254	0.099	10428	1020	Putative protein of unknown function	1.01305
YBL086C		27	6	7	3.83	0.661	3.88	0.645	-0.00101	COS12-screen-3	0.0253	-0.0141	-1.53e-05	1.12	1.23	0.268	0.121	9478	3382	Protein of unknown function	1.01305
YDR215C		23	6	11	3.83	0.632	3.88	0.627	-0.000576	COS12-screen-3	0.0247	-0.00524	0.0131	1.26	1.23	0.27	0.133	7065	4255	Dubious open reading frame	1.01305
YGL195W	GCN1	23	8	9	3.83	0.656	3.88	0.651	0.00292	COS12-screen-3	0.0234	-0.00471	-0.025	1.44	1.05	0.247	0.107	9515	1157	Positive regulator of the Gcn2p kinase activity	1.01305
YNL274C	GOR1	36	4	10	3.84	0.717	3.89	0.718	0.000457	COS12-screen-4	0.0286	0.00401	-0.00774	1.15	1.15	0.263	0.116	9860	1889	Glyoxylate reductase	1.01302
YMR175W	SIP18	4	4	1	3.84	0.685	3.89	0.699	-0.0014	COS12-screen-1	0.0243	0.0161	-0.00331	1.23	1.41	0.263	0.121	9731	2072	Phospholipid-binding hydrophilin	1.01302
YGL224C	SDT1	24	2	8	3.84	0.641	3.89	0.648	0.00093	COS12-screen-3	0.0241	0.00678	-0.0142	1.23	1.15	0.263	0.11	10789	1259	Pyrimidine nucleotidase	1.01302
YJR053W	BFA1	40	2	1	3.84	0.784	3.89	0.793	-0.00216	COS12-screen-5	0.0237	0.0143	-0.0233	1.33	1.12	0.256	0.104	10045	786	Component of the GTPase-activating Bfa1p-Bub2p complex	1.01302
YOR012W		6	3	6	3.85	0.726	3.9	0.707	-0.00106	COS12-screen-1	0.0256	-0.0156	-0.0131	1.33	1.15	0.269	0.108	10740	1618	Putative protein of unknown function	1.01299
YIR002C	MPH1	43	4	11	3.85	0.747	3.9	0.754	0.00327	COS12-screen-5	0.0231	0.0105	0.00386	1.62	1.37	0.273	0.122	8191	1604	3'-5' DNA helicase involved in error-free bypass of DNA lesions	1.01299
YPL026C	SKS1	25	3	7	3.85	0.663	3.9	0.659	-3.35e-05	COS12-screen-3	0.0225	-0.00279	0.0121	1.12	0.938	0.264	0.135	9829	2821	Putative serine/threonine protein kinase	1.01299
YMR060C	SAM37	37	3	12	3.85	0.719	3.9	0.727	-0.00288	COS12-screen-4	0.0224	0.0109	0.00209	1.3	1.26	0.271	0.121	10794	996	Component of the Sorting and Assembly Machinery (SAM) complex	1.01299
YOL137W	BSC6	33	3	10	3.85	0.666	3.9	0.619	-0.000874	COS12-screen-4	0.0205	-0.046	-0.0172	1.15	1.33	0.255	0.111	11302	1326	Protein of unknown function with 8 putative transmembrane segments	1.01299
YHL026C		14	6	8	3.86	0.62	3.91	0.607	-0.000488	COS12-screen-2	0.0317	-0.0133	0.00483	1.19	1.15	0.259	0.131	10224	2550	Putative protein of unknown function	1.01295
YDR011W	SNQ2	38	8	3	3.86	0.782	3.91	0.786	-0.00257	COS12-screen-4	0.0297	0.00957	-0.00218	1.23	1.3	0.256	0.125	8855	2509	Plasma membrane ATP-binding cassette (ABC) transporter	1.01295
YML074C	FPR3	34	2	9	3.86	0.699	3.91	0.696	-0.00289	COS12-screen-4	0.0251	-0.000456	0.00294	1.15	1.3	0.269	0.123	11841	1320	Nucleolar peptidyl-prolyl cis-trans isomerase (PPIase)	1.01295
YGR254W	ENO1	50	7	12	3.87	0.672	3.92	0.666	-0.0021	COS12-screen-5	0.0327	-0.00428	-0.00319	1.23	0.866	0.257	0.124	11488	1106	Enolase I, a phosphopyruvate hydratase	1.01292
YGR008C	STF2	24	5	12	3.87	0.665	3.92	0.642	-0.00118	COS12-screen-3	0.0315	-0.0214	0.00751	1.15	1.23	0.271	0.127	11187	623	Protein involved in resistance to desiccation stress	1.01292
YPR001W	CIT3	25	4	12	3.87	0.662	3.92	0.667	0.000335	COS12-screen-3	0.0282	0.00631	0.00648	1.23	1.19	0.265	0.129	9251	3721	Dual specificity mitochondrial citrate and methylcitrate synthase	1.01292
YPL008W	CHL1	25	4	6	3.87	0.671	3.92	0.647	-0.00302	COS12-screen-3	0.0265	-0.0227	0.00154	1.15	0.974	0.264	0.125	10106	1934	Probable DNA helicase	1.01292
YBR057C	MUM2	42	4	1	3.87	0.808	3.92	0.831	-0.000283	COS12-screen-5	0.0259	0.0292	-0.00366	1.44	1.37	0.276	0.113	8430	1581	Protein essential for meiotic DNA replication and sporulation	1.01292
YER169W	RPH1	49	8	9	3.87	0.675	3.92	0.687	0.00239	COS12-screen-5	0.0214	0.0135	0.00336	1.3	1.23	0.262	0.128	8532	2525	JmjC domain-containing histone demethylase	1.01292
YPL037C	EGD1	25	2	12	3.87	0.643	3.92	0.645	-0.000157	COS12-screen-3	0.0183	0.0027	-0.00374	1.15	1.12	0.271	0.116	10471	2488	Subunit beta1 of the nascent polypeptide-associated complex (NAC)	1.01292
YLR154C	RNH203	17	1	5	3.88	0.681	3.93	0.663	-0.000358	COS12-screen-2	0.0253	-0.0172	-0.0119	1.23	1.23	0.272	0.107	11296	1823	Ribonuclease H2 subunit	1.01289
YPL030W	TRM44	25	3	5	3.88	0.686	3.93	0.672	0.00156	COS12-screen-3	0.0246	-0.0125	-0.00576	1.33	1.26	0.273	0.113	9058	3089	tRNA(Ser) Um(44) 2'-O-methyltransferase	1.01289
YBR121C	GRS1	46	8	12	3.88	0.702	3.93	0.706	-0.00379	COS12-screen-5	0.0242	0.00657	0.00798	1.37	1.19	0.262	0.132	10311	1833	Cytoplasmic and mitochondrial glycyl-tRNA synthase	1.01289
YMR205C	PFK2	4	6	3	3.88	0.74	3.93	0.74	-0.00174	COS12-screen-1	0.0237	0.00363	-0.0183	1.15	1.55	0.253	0.111	8744	2925	Beta subunit of heterooctameric phosphofructokinase	1.01289
YGL235W		24	3	7	3.89	0.69	3.94	0.726	-0.000871	COS12-screen-3	0.0356	0.0383	0.0172	1.33	1.23	0.263	0.141	11174	916	Putative protein of unknown function	1.01285
YER093C-A	AIM11	33	4	10	3.89	0.7	3.94	0.684	0.000557	COS12-screen-4	0.0347	-0.0131	-0.00997	1.33	1.26	0.253	0.119	11147	1590	Protein of unknown function	1.01285
YGR241C	YAP1802	26	8	6	3.89	0.676	3.94	0.678	0.0019	COS12-screen-3	0.0316	0.00333	-0.00131	1.12	1.23	0.265	0.122	9020	4337	Protein of the AP180 family, involved in clathrin cage assembly	1.01285
YMR204C	INP1	4	6	2	3.89	0.723	3.94	0.727	0.000919	COS12-screen-1	0.0297	0.00743	0.00414	1.33	1.44	0.266	0.126	10896	1190	Peripheral membrane protein of peroxisomes	1.01285
YMR122C		34	7	2	3.89	0.693	3.94	0.713	0.00191	COS12-screen-4	0.0279	0.0218	-0.00335	1.37	1.12	0.262	0.121	11120	1429	Dubious open reading frame	1.01285
YFR032C	RRT5	26	5	3	3.89	0.698	3.94	0.7	0.00115	COS12-screen-3	0.0246	0.00482	-0.0154	1.3	1.37	0.259	0.111	9634	3500	Putative protein of unknown function	1.01285
YMR025W	CSI1	3	8	4	3.9	0.713	3.95	0.724	-0.000719	COS12-screen-1	0.0334	0.0142	0.000267	1.23	1.19	0.261	0.125	9131	2334	Subunit of the Cop9 signalosome	1.01282
YLR450W	HMG2	37	3	1	3.9	0.792	3.95	0.751	-0.00306	COS12-screen-4	0.0325	-0.0348	-0.0279	1.26	1.59	0.249	0.103	10000	1751	HMG-CoA reductase	1.01282
YML029W	USA1	3	4	8	3.9	0.692	3.95	0.687	0.000179	COS12-screen-1	0.0315	-0.00325	0.00723	1.23	1.01	0.274	0.125	10810	2135	Scaffold subunit of the Hrd1p ubiquitin ligase	1.01282
YJL057C	IKS1	35	8	12	3.9	0.69	3.95	0.693	0.000988	COS12-screen-4	0.0301	0.00512	0.00534	1.33	1.44	0.256	0.133	9161	2034	Protein kinase of unknown cellular role	1.01282
YOL024W		8	1	4	3.9	0.679	3.95	0.69	-0.000184	COS12-screen-1	0.0281	0.0133	0.0244	1.26	1.33	0.28	0.139	10997	1294	Putative protein of unknown function	1.01282
YMR027W		3	8	6	3.9	0.7	3.95	0.691	-0.00189	COS12-screen-1	0.028	-0.00659	0.00543	1.19	1.3	0.275	0.123	8949	2738	Putative protein of unknown function	1.01282
YPR046W	MCM16	35	1	10	3.9	0.713	3.95	0.709	-0.00361	COS12-screen-4	0.0271	-0.00131	0.00673	1.12	1.12	0.275	0.124	11924	2036	Component of the Ctf19 complex and the COMA subcomplex	1.01282
YMR176W	ECM5	4	4	2	3.9	0.696	3.95	0.688	-0.000769	COS12-screen-1	0.0245	-0.00643	0.00992	1.33	1.26	0.287	0.121	9533	2293	Subunit of the Snt2C complex	1.01282
YGR237C		26	8	4	3.91	0.712	3.96	0.723	0.000593	COS12-screen-3	0.0378	0.0142	-0.00312	1.26	1.3	0.248	0.129	9348	3695	Putative protein of unknown function	1.01279
YNR059W	MNT4	37	5	2	3.91	0.785	3.96	0.807	-0.00403	COS12-screen-4	0.0364	0.0272	-0.00682	1.26	1.26	0.274	0.111	11698	252	Putative alpha-1,3-mannosyltransferase	1.01279
YGL177W		49	4	3	3.91	0.722	3.96	0.717	-0.00258	COS12-screen-5	0.0299	-0.00178	0.0147	1.23	1.48	0.271	0.134	9607	1999	Dubious open reading frame	1.01279
YLR313C	SPH1	23	2	5	3.91	0.681	3.96	0.683	0.00055	COS12-screen-3	0.028	0.0045	-0.00264	1.26	1.44	0.264	0.121	8140	3993	Protein involved in shmoo formation and bipolar bud site selection	1.01279
YJL046W	AIM22	36	1	9	3.92	0.758	3.97	0.786	0.000209	COS12-screen-4	0.0321	0.0323	0.000588	1.37	1.48	0.266	0.122	9753	1625	Putative lipoate-protein ligase	1.01276
YFL010W-A	AUA1	50	7	6	3.92	0.719	3.97	0.726	0.000371	COS12-screen-5	0.0278	0.00952	0.00163	1.33	1.23	0.267	0.123	12277	1712	Protein required for the negative regulation by ammonia of Gap1p	1.01276
YGL002W	ERP6	27	7	3	3.92	0.707	3.97	0.682	-0.0021	COS12-screen-3	0.0277	-0.0226	-0.0259	1.23	1.08	0.25	0.105	11367	1534	Member of the p24 family involved in ER to Golgi transport	1.01276
YIR031C	DAL7	32	3	2	3.92	0.739	3.97	0.73	0.00185	COS12-screen-4	0.0263	-0.00507	0.000335	1.3	1.3	0.274	0.118	9416	2085	Malate synthase	1.01276
YNL275W	BOR1	6	1	2	3.93	0.69	3.98	0.691	0.000742	COS12-screen-1	0.0347	0.00344	0.00967	1.3	1.37	0.272	0.128	11158	2608	Boron efflux transporter of the plasma membrane	1.01272
YIL090W	ICE2	31	1	8	3.93	0.714	3.98	0.756	-0.00287	COS12-screen-4	0.034	0.0453	0.0457	1.23	1.44	0.3	0.15	12651	267	Integral ER membrane protein with type-III transmembrane domains	1.01272
YMR210W		4	6	6	3.93	0.749	3.98	0.783	0.00246	COS12-screen-1	0.0295	0.0383	-0.0138	1.33	1.3	0.261	0.111	9964	1965	Putative acyltransferase with similarity to Eeb1p and Eht1p	1.01272
YPL096W	PNG1	10	1	6	3.95	0.634	4	0.622	-0.000323	COS12-screen-1	0.0379	-0.0117	-0.0266	1.33	0.938	0.243	0.108	11677	1040	Conserved peptide N-glycanase	1.01266
YMR283C	RIT1	5	3	2	3.95	0.639	4	0.634	0.00129	COS12-screen-1	0.0311	-0.00487	-0.0136	1.3	1.3	0.267	0.108	9282	2547	2'-O-ribosyl phosphate transferase	1.01266
YMR075W	RCO1	32	6	4	3.95	0.742	4	0.732	-0.00265	COS12-screen-4	0.0301	-0.00629	-0.0209	1.23	1.23	0.251	0.109	10929	1082	Essential component of the Rpd3S histone deacetylase complex	1.01266
YML057W	CMP2	3	3	2	3.97	0.728	4.02	0.711	-0.00158	COS12-screen-1	0.0318	-0.0132	-0.00502	1.3	1.08	0.269	0.116	10086	1808	Calcineurin A	1.01259
YML002W		3	6	5	3.98	0.748	4.03	0.696	0.00092	COS12-screen-1	0.0431	-0.0478	-0.0229	1.37	1.52	0.266	0.0991	11712	323	Putative protein of unknown function	1.01256
YDR242W	AMD2	50	6	3	3.98	0.793	4.03	0.797	-0.00266	COS12-screen-5	0.0336	0.0103	-0.0159	1.33	1.62	0.263	0.108	11537	1661	Putative amidase	1.01256
YGL199C		24	1	1	3.98	0.726	4.03	0.712	-0.000251	COS12-screen-3	0.0334	-0.0106	-0.00856	1.3	1.73	0.267	0.113	10806	866	Dubious open reading frame	1.01256
YNL254C	RTC4	6	2	3	3.98	0.743	4.03	0.676	-0.00133	COS12-screen-1	0.0331	-0.063	0.00631	1.19	1.77	0.253	0.136	12935	273	Protein of unknown function	1.01256
YNL336W	COS1	5	5	3	3.98	0.678	4.03	0.668	-0.00126	COS12-screen-1	0.0269	-0.00831	0.0025	1.23	1.48	0.283	0.115	10271	1179	Protein of unknown function	1.01256
YMR191W	SPG5	4	5	3	3.98	0.782	4.03	0.775	0.00152	COS12-screen-1	0.026	-0.00208	-0.0207	1.33	1.26	0.27	0.0994	9618	2083	Protein required for proteasome assembly during quiescence	1.01256
YDR162C	NBP2	23	4	2	3.99	0.771	4.04	0.681	-0.00436	COS12-screen-3	0.0381	-0.0849	-0.0514	1.23	1.23	0.248	0.0803	11921	137	Protein involved in the HOG (high osmolarity glycerol) pathway	1.01253
YMR099C		34	5	9	3.99	0.797	4.04	0.808	0.0042	COS12-screen-4	0.0358	0.0176	0.0129	1.55	1.01	0.286	0.124	11799	894	Glucose-6-phosphate 1-epimerase (hexose-6-phosphate mutarotase)	1.01253
YIR042C		32	3	11	3.99	0.744	4.04	0.723	0.000642	COS12-screen-4	0.0353	-0.0166	-0.0172	1.23	1.33	0.265	0.106	9675	2082	Putative protein of unknown function	1.01253
YML037C		3	4	1	3.99	0.769	4.04	0.749	-0.000285	COS12-screen-1	0.0289	-0.0157	-0.0136	1.33	1.3	0.262	0.111	9015	2406	Putative protein of unknown function	1.01253
YML109W	ZDS2	34	4	4	3.99	0.801	4.04	0.84	-0.00034	COS12-screen-4	0.0289	0.045	-0.0118	1.26	1.48	0.263	0.112	11726	1099	Protein with a role in regulating Swe1p-dependent polarized growth	1.01253
YER096W	SHC1	33	4	12	4	0.723	4.05	0.75	0.00233	COS12-screen-4	0.0351	0.0307	0.0084	1.26	1.37	0.288	0.119	11834	883	Sporulation-specific activator of Chs3p (chitin synthase III)	1.0125
YNL291C	MID1	5	8	3	4.01	0.672	4.06	0.726	0.00105	COS12-screen-1	0.0366	0.0561	0.0122	1.12	1.15	0.286	0.124	10326	874	N-glycosylated integral membrane protein of the ER and plasma membrane	1.01247
YLR299W	ECM38	23	1	6	4.02	0.683	4.07	0.681	0.000761	COS12-screen-3	0.0409	-0.00101	-0.00338	1.15	1.05	0.258	0.123	7971	4438	Gamma-glutamyltranspeptidase	1.01244
YOR317W	FAA1	34	2	4	4.02	0.805	4.07	0.802	-0.000927	COS12-screen-4	0.0316	0.00333	-0.014	1.37	1.26	0.271	0.105	12016	1347	Long chain fatty acyl-CoA synthetase	1.01244
YLR125W		3	1	8	4.03	0.751	4.08	0.76	0.00303	COS12-screen-1	0.0438	0.0135	-0.0188	1.33	1.15	0.256	0.108	11711	1346	Putative protein of unknown function	1.01241
YDR151C	CTH1	23	3	4	4.03	0.729	4.08	0.725	-0.00208	COS12-screen-3	0.0407	-0.000855	-0.00791	1.33	1.19	0.247	0.124	8495	3534	Member of the CCCH zinc finger family	1.01241
YML100W-A		34	3	6	4.03	0.818	4.08	0.821	-0.00124	COS12-screen-4	0.0358	0.00931	-0.00815	1.37	1.12	0.27	0.112	11320	1734	Putative protein of unknown function	1.01241
YLR017W	MEU1	2	3	6	4.07	0.653	4.12	0.65	0.00151	COS12-screen-1	0.0463	-0.00201	-0.0076	1.23	1.05	0.257	0.12	9322	3270	Methylthioadenosine phosphorylase (MTAP)	1.01229
YML097C	VPS9	34	3	3	4.07	0.855	4.12	0.846	-0.000399	COS12-screen-4	0.0429	-0.000889	-0.0238	1.23	1.12	0.252	0.106	12353	453	Guanine nucleotide exchange factor (GEF)	1.01229
YLR315W	NKP2	23	2	6	4.08	0.765	4.13	0.755	-0.00129	COS12-screen-3	0.0432	-0.00519	-0.0153	1.26	1.41	0.255	0.113	7596	3572	Central kinetochore protein and subunit of the Ctf19 complex	1.01225
YLR102C	APC9	2	8	3	4.11	0.696	4.16	0.683	-0.000427	COS12-screen-1	0.0474	-0.0102	-0.0135	1.15	1.44	0.249	0.118	6867	4999	Subunit of the Anaphase-Promoting Complex/Cyclosome (APC/C)	1.01217
YKR066C	CCP1	32	4	3	4.11	0.883	4.16	0.874	0.0014	COS12-screen-4	0.0409	0.000584	-0.0163	1.41	0.938	0.268	0.105	9976	1943	Mitochondrial cytochrome-c peroxidase	1.01217
YLR123C		3	1	6	4.11	0.759	4.16	0.719	-0.00241	COS12-screen-1	0.0382	-0.0354	0.0108	1.41	1.26	0.31	0.109	12875	174	Dubious open reading frame	1.01217
YLR118C		2	8	12	4.12	0.678	4.17	0.663	-0.00201	COS12-screen-1	0.0465	-0.0126	-0.00485	1.19	1.12	0.249	0.126	8632	2894	Acyl-protein thioesterase responsible for depalmitoylation of Gpa1p	1.01214
YML123C	PHO84	34	5	2	4.13	0.871	4.18	0.856	-0.00166	COS12-screen-4	0.0425	-0.0062	-0.0193	1.26	1.19	0.259	0.107	11964	807	High-affinity inorganic phosphate (Pi) transporter	1.01211
YMR257C	PET111	5	1	7	4.18	0.758	4.23	0.769	-0.00376	COS12-screen-1	0.0551	0.0158	-0.0133	1.37	1.26	0.247	0.119	12036	1128	Mitochondrial translational activator specific for the COX2 mRNA	1.01196
YOR306C	MCH5	34	2	3	4.22	0.954	4.27	1.01	-0.00253	COS12-screen-4	0.0519	0.0725	0.0316	1.44	1.41	0.306	0.132	11771	780	Plasma membrane riboflavin transporter	1.01185
YLR003C	CMS1	2	2	10	4.22	0.742	4.27	0.744	0.00104	COS12-screen-1	0.0503	0.00555	-0.00849	1.3	1.15	0.266	0.114	10854	1480	Putative subunit of the 90S preribosome processome complex	1.01185
YDR107C	TMN2	11	3	8	3.53	0.642	3.57	0.645	-0.000811	COS12-screen-1	0.000554	0.00356	0.00223	1.41	1.41	0.266	0.125	8627	3122	Protein with a role in cellular adhesion and filamentous growth	1.01133
YLL047W		2	1	8	4.43	0.857	4.48	0.837	0.00128	COS12-screen-1	0.0674	-0.0129	-0.0313	1.26	1.26	0.254	0.0973	9977	1911	Dubious open reading frame	1.01129
YDR423C	CAD1	12	3	9	3.56	0.624	3.6	0.649	-4.08e-05	COS12-screen-1	-0.00749	0.0244	0.0154	1.3	1.37	0.272	0.134	7459	2229	AP-1-like basic leucine zipper (bZIP) transcriptional activator	1.01124
YDR144C	MKC7	11	6	6	3.56	0.676	3.6	0.669	-0.00242	COS12-screen-1	-0.012	-0.00538	0.00831	1.41	1.33	0.272	0.127	9320	2515	GPI-anchored aspartyl protease	1.01124
YCL046W		16	4	7	3.57	0.649	3.61	0.645	-0.000365	COS12-screen-2	0.000761	-0.00304	0.00789	1.3	1.37	0.269	0.128	8325	3589	Dubious open reading frame	1.0112
YDR352W	YPQ2	11	7	6	3.57	0.643	3.61	0.631	0.00189	COS12-screen-1	-0.00573	-0.0109	0.00244	1.23	1.33	0.269	0.123	8607	3752	Putative vacuolar membrane transporter for cationic amino acids	1.0112
YEL020C		12	5	11	3.57	0.615	3.61	0.623	0.000799	COS12-screen-1	-0.00706	0.0079	-0.00121	1.3	1.23	0.272	0.118	9146	2426	Protein of unknown function with low sequence identity to Pdc1p	1.0112
YHR096C	HXT5	15	4	1	3.58	0.719	3.62	0.707	-1.67e-05	COS12-screen-2	-0.00392	-0.00974	0.00514	1.41	1.3	0.276	0.122	10948	1997	Hexose transporter with moderate affinity for glucose	1.01117
YCL049C		16	4	10	3.58	0.665	3.62	0.642	0.000439	COS12-screen-2	-0.00576	-0.0221	-0.018	1.33	1.41	0.273	0.101	7734	4206	Protein of unknown function	1.01117
YDR128W	MTC5	11	5	3	3.58	0.657	3.62	0.67	-0.000362	COS12-screen-1	-0.00788	0.0133	0.00892	1.33	1.19	0.268	0.13	10251	1434	Subunit of the SEA (Seh1-associated) complex	1.01117
YBR076W	ECM8	42	5	7	3.59	0.657	3.63	0.672	-0.000183	COS12-screen-5	-0.00368	0.0165	-0.00622	1.44	1.33	0.273	0.112	9480	1846	Non-essential protein of unknown function	1.01114
YOR279C	RFM1	20	8	7	3.59	0.633	3.63	0.617	9.87e-05	COS12-screen-2	-0.00655	-0.0165	-0.0252	1.33	1.23	0.263	0.0982	9487	1598	Component of the Sum1p-Rfm1p-Hst1p complex	1.01114
YCL069W	VBA3	16	5	9	3.59	0.628	3.63	0.625	0.000406	COS12-screen-2	-0.00867	-0.0027	0.00168	1.41	1.37	0.269	0.122	7142	4375	Permease of basic amino acids in the vacuolar membrane	1.01114
YDR357C	CNL1	11	7	8	3.59	0.632	3.63	0.651	0.00198	COS12-screen-1	-0.00915	0.019	0.00962	1.26	1.3	0.282	0.123	9485	3585	Subunit of the BLOC-1 complex involved in endosomal maturation	1.01114
YDL129W		40	4	11	3.6	0.666	3.64	0.673	-0.000262	COS12-screen-5	-0.00117	0.00875	0.00701	1.41	1.52	0.284	0.12	9023	1696	Protein of unknown function	1.01111
YLR255C		22	6	7	3.6	0.65	3.64	0.628	-0.000385	COS12-screen-2	-0.0016	-0.0219	0.0141	1.33	1.44	0.266	0.136	7932	3207	Dubious open reading frame	1.01111
YDR420W	HKR1	12	3	6	3.6	0.629	3.64	0.62	-0.000954	COS12-screen-1	-0.003	-0.00925	-0.0062	1.19	1.05	0.271	0.113	9969	2955	Mucin family member that functions as an osmosensor in the HOG pathway	1.01111
YBR178W		10	2	2	3.6	0.676	3.64	0.666	-0.00155	COS12-screen-1	-0.00382	-0.00874	-0.00638	1.33	1.05	0.27	0.114	10049	3417	Dubious open reading frame	1.01111
YJL132W		21	6	12	3.61	0.637	3.65	0.619	-0.00012	COS12-screen-2	0.0034	-0.0172	0.000181	1.26	1.3	0.276	0.117	6017	4701	Putative protein of unknown function	1.01108
YCL045C	EMC1	16	4	6	3.61	0.656	3.65	0.662	0.000553	COS12-screen-2	-0.00317	0.00643	-0.00461	1.26	1.37	0.275	0.113	7174	4311	Member of conserved endoplasmic reticulum membrane complex	1.01108
YDR337W	MRPS28	30	5	11	3.61	0.612	3.65	0.617	-0.000296	COS12-screen-3	-0.00494	0.0043	0.00489	1.26	1.41	0.275	0.122	6767	3169	Mitochondrial ribosomal protein of the small subunit	1.01108
YBR244W	GPX2	10	6	6	3.62	0.678	3.66	0.678	0.00365	COS12-screen-1	0.00171	0.00165	-0.0143	1.37	1.26	0.263	0.109	9906	2075	Phospholipid hydroperoxide glutathione peroxidase	1.01105
YCL025C	AGP1	16	3	3	3.62	0.682	3.66	0.691	0.000897	COS12-screen-2	0.00058	0.0107	-0.00712	1.37	1.33	0.259	0.119	8436	3450	Low-affinity amino acid permease with broad substrate range	1.01105
YLR415C		22	4	8	3.62	0.627	3.66	0.653	0.00159	COS12-screen-2	-0.00377	0.0257	0.00314	1.26	1.37	0.275	0.12	8573	2900	Putative protein of unknown function	1.01105
YDR056C		10	8	5	3.62	0.652	3.66	0.636	-0.000647	COS12-screen-1	-0.00753	-0.0145	-0.0138	1.33	1.23	0.268	0.107	7627	4470	Putative protein of unknown function	1.01105
YCL029C	BIK1	16	3	7	3.63	0.678	3.67	0.652	-0.00142	COS12-screen-2	0.00844	-0.0239	0.00236	1.41	1.41	0.274	0.12	10728	1357	Microtubule-associated protein	1.01102
YOR163W	DDP1	20	2	2	3.63	0.656	3.67	0.627	0.000188	COS12-screen-2	-0.000171	-0.0276	-0.0173	1.19	0.83	0.255	0.111	11021	1318	Polyphosphate phosphatase	1.01102
YJL196C	ELO1	21	2	10	3.63	0.64	3.67	0.637	-0.00121	COS12-screen-2	-0.00262	-0.00295	0.00967	1.23	1.33	0.279	0.125	10747	297	Elongase I, medium-chain acyl elongase	1.01102
YCR020C-A	MAK31	16	7	3	3.63	0.685	3.67	0.638	-0.000447	COS12-screen-2	-0.00821	-0.0459	-0.0174	1.41	1.37	0.269	0.103	8480	3373	Non-catalytic subunit of N-terminal acetyltransferase of the NatC type	1.01102
YOR041C		6	5	10	3.64	0.619	3.68	0.639	0.000847	COS12-screen-1	0.0015	0.0195	0.00978	1.3	1.33	0.28	0.125	5540	2360	Dubious open reading frame	1.01099
YJL210W	PEX2	21	1	8	3.64	0.628	3.68	0.613	-0.00116	COS12-screen-2	0.00133	-0.0144	0.00417	1.26	1.37	0.274	0.122	8219	3299	RING-finger peroxin and E3 ubiquitin ligase	1.01099
YDR456W	NHX1	48	2	10	3.64	0.645	3.68	0.646	0.00188	COS12-screen-5	0.00115	0.00206	-0.0247	1.41	1.08	0.27	0.0955	10765	356	Na+/H+ and K+/H+ exchanger	1.01099
YCL051W	LRE1	16	4	12	3.64	0.649	3.68	0.665	-0.00101	COS12-screen-2	0.000776	0.017	0.00528	1.3	1.41	0.264	0.128	8224	3248	Protein involved in control of cell wall structure and stress response	1.01099
YOR161C	PNS1	20	1	12	3.64	0.613	3.68	0.629	0.000903	COS12-screen-2	0.000269	0.0147	0.00649	1.19	1.12	0.283	0.119	7691	2320	Protein of unknown function	1.01099
YOR171C	LCB4	20	2	9	3.64	0.632	3.68	0.648	-0.00121	COS12-screen-2	-0.00297	0.0165	0.0175	1.3	1.52	0.278	0.133	8421	3511	Sphingoid long-chain base kinase	1.01099
YPL259C	APM1	8	6	11	3.64	0.658	3.68	0.657	-0.000844	COS12-screen-1	-0.0037	-0.00075	0.0089	1.33	1.23	0.289	0.119	9086	2044	Mu1-like medium subunit of the AP-1 complex	1.01099
YDR441C	APT2	48	1	11	3.65	0.619	3.69	0.622	-0.000735	COS12-screen-5	0.00608	0.00251	0.01	1.3	1.26	0.262	0.134	9029	1681	Potential adenine phosphoribosyltransferase	1.01096
YJL133W	MRS3	21	6	11	3.65	0.61	3.69	0.614	0.00049	COS12-screen-2	0.00257	0.00305	-0.00561	1.15	1.08	0.265	0.117	6849	4310	Iron transporter, mediates Fe2+ transport across inner mito membrane	1.01096
YPL244C	HUT1	8	7	11	3.65	0.67	3.69	0.674	0.000432	COS12-screen-1	0.000977	0.00512	0.018	1.44	1.41	0.292	0.126	8950	2098	Protein with a role in UDP-galactose transport to the Golgi lumen	1.01096
YEL048C	TCA17	12	7	7	3.65	0.585	3.69	0.605	0.000209	COS12-screen-1	0.000461	0.0183	0.00228	1.23	0.974	0.255	0.13	8817	3371	Component of transport protein particle (TRAPP) complex II	1.01096
YOR178C	GAC1	20	3	2	3.65	0.655	3.69	0.652	-0.000899	COS12-screen-2	-0.00361	-0.0021	0.0022	1.3	1.33	0.284	0.115	9803	2431	Regulatory subunit for Glc7p type-1 protein phosphatase (PP1)	1.01096
YOR283W		20	8	9	3.65	0.642	3.69	0.648	-4.04e-06	COS12-screen-2	-0.0047	0.00639	0.0103	1.12	1.37	0.277	0.127	8419	2411	Phosphatase with a broad substrate specificity	1.01096
YNL031C	HHT2	41	2	12	3.66	0.674	3.7	0.664	-0.00115	COS12-screen-5	0.00611	-0.00817	-0.0194	1.55	1.44	0.257	0.108	8395	2220	Histone H3	1.01093
YJL158C	CIS3	21	5	3	3.66	0.651	3.7	0.634	0.000318	COS12-screen-2	0.00387	-0.0167	-0.00554	1.3	1.37	0.27	0.115	7719	2730	Mannose-containing glycoprotein constituent of the cell wall	1.01093
YKL043W	PHD1	17	7	10	3.66	0.609	3.7	0.656	-0.00039	COS12-screen-2	0.0037	0.0462	0.0301	1.3	0.83	0.278	0.146	7697	151	Transcriptional activator that enhances pseudohyphal growth	1.01093
YPL257W		8	7	1	3.66	0.641	3.7	0.637	-0.00147	COS12-screen-1	0.0026	-0.00356	0.00425	1.37	1.52	0.267	0.126	9545	1737	Putative protein of unknown function	1.01093
YPL225W		8	8	11	3.66	0.677	3.7	0.655	-0.00202	COS12-screen-1	0.0011	-0.0207	-0.0296	1.44	1.3	0.256	0.0979	10070	797	Protein of unknown function	1.01093
YBR183W	YPC1	10	2	7	3.66	0.658	3.7	0.637	0.00101	COS12-screen-1	-0.00174	-0.0198	-0.0116	1.41	1.15	0.261	0.113	11417	1756	Alkaline ceramidase	1.01093
YDR346C	SVF1	11	6	12	3.66	0.636	3.7	0.644	-0.00382	COS12-screen-1	-0.00177	0.00849	0.0172	1.08	1.12	0.27	0.137	10734	1543	Protein with a potential role in cell survival pathways	1.01093
YDR205W	MSC2	44	1	9	3.67	0.661	3.71	0.689	-5.73e-05	COS12-screen-5	0.00784	0.0291	0.0223	1.33	1.62	0.276	0.139	9504	1072	Endoplasmic reticulum zinc transporter	1.0109
YOR201C	MRM1	20	4	9	3.67	0.611	3.71	0.606	-0.000273	COS12-screen-2	0.00583	-0.00556	-0.0074	1.12	1.01	0.269	0.113	8083	3372	Ribose methyltransferase	1.0109
YBL101C	ECM21	41	7	8	3.67	0.667	3.71	0.669	8.74e-05	COS12-screen-5	0.00412	0.003	-0.0143	1.37	1.26	0.263	0.11	9219	1797	Protein involved in regulating endocytosis of plasma membrane proteins	1.0109
YLR252W		22	6	4	3.67	0.668	3.71	0.682	0.000205	COS12-screen-2	0.00209	0.0153	0.000149	1.3	1.33	0.277	0.117	7972	2762	Dubious open reading frame	1.0109
YKL029C	MAE1	17	7	1	3.67	0.66	3.71	0.672	-0.00105	COS12-screen-2	0.00113	0.0127	0.000818	1.3	1.3	0.263	0.124	9825	2156	Mitochondrial malic enzyme	1.0109
YOR082C		6	8	7	3.67	0.644	3.71	0.619	0.00145	COS12-screen-1	0.001	-0.0245	-0.0202	1.41	1.26	0.25	0.11	9684	2293	Dubious open reading frame	1.0109
YLR289W	GUF1	22	8	11	3.67	0.655	3.71	0.664	-0.000728	COS12-screen-2	0.000393	0.00984	-0.00025	1.41	1.26	0.266	0.122	7401	3186	Mitochondrial matrix GTPase	1.0109
YCR016W		16	6	11	3.67	0.649	3.71	0.65	-0.000617	COS12-screen-2	-0.000471	0.00211	0.0126	1.44	1.44	0.265	0.135	8939	2558	Putative protein of unknown function	1.0109
YLR236C		22	5	7	3.67	0.652	3.71	0.645	0.00055	COS12-screen-2	-0.000516	-0.00694	-0.00166	1.15	1.19	0.266	0.12	8917	2320	Dubious open reading frame	1.0109
YOR111W		19	7	2	3.67	0.679	3.71	0.684	-0.0021	COS12-screen-2	-0.000517	0.00663	0.00627	1.26	1.37	0.276	0.123	9515	2264	Putative protein of unknown function	1.0109
YHR176W	FMO1	15	8	5	3.67	0.657	3.71	0.639	0.000542	COS12-screen-2	-0.000974	-0.0173	-0.0157	1.33	1.33	0.264	0.107	9761	5365	Flavin-containing monooxygenase	1.0109
YOR072W		6	7	11	3.68	0.658	3.72	0.676	0.0012	COS12-screen-1	0.00331	0.0187	0.00511	1.3	1.37	0.263	0.129	10490	1260	Dubious open reading frame	1.01087
YLR143W	DPH6	16	8	10	3.68	0.644	3.72	0.667	1.45e-05	COS12-screen-2	0.00274	0.0239	0.00944	1.37	1.23	0.277	0.126	8824	2188	Diphthamide synthetase	1.01087
YJL157C	FAR1	21	5	4	3.68	0.678	3.72	0.665	-0.000336	COS12-screen-2	0.00142	-0.0106	-0.0137	1.19	1.26	0.263	0.11	9129	2128	CDK inhibitor and nuclear anchor	1.01087
YNL013C		41	1	11	3.68	0.676	3.72	0.658	0.000967	COS12-screen-5	0.000675	-0.0167	-0.0153	1.41	1.52	0.264	0.108	8550	2368	Dubious open reading frame	1.01087
YBR034C	HMT1	42	2	7	3.68	0.67	3.72	0.664	0.000148	COS12-screen-5	0.000376	-0.004	-0.000144	1.44	1.41	0.275	0.117	9125	2154	Nuclear SAM-dependent mono- and asymmetric methyltransferase	1.01087
YPL111W	CAR1	9	8	3	3.68	0.68	3.72	0.676	-0.000846	COS12-screen-1	-0.0013	-0.00174	0.0149	1.33	1.15	0.268	0.136	10195	2017	Arginase	1.01087
YDR265W	PEX10	30	1	6	3.68	0.624	3.72	0.637	-0.000926	COS12-screen-3	-0.00181	0.0124	0.0217	1.33	1.15	0.276	0.139	9768	1962	Peroxisomal membrane E3 ubiquitin ligase	1.01087
YKL177W		18	8	9	3.68	0.645	3.72	0.653	0.00044	COS12-screen-2	-0.00188	0.00859	-0.000574	1.33	1.19	0.278	0.115	9092	1948	Dubious open reading frame	1.01087
YFL019C		46	2	9	3.69	0.697	3.73	0.696	-0.00219	COS12-screen-5	0.00932	0.00198	0.0126	1.41	1.19	0.27	0.132	8498	2868	Dubious open reading frame	1.01084
YJL165C	HAL5	21	4	9	3.69	0.616	3.73	0.609	0.000306	COS12-screen-2	0.00886	-0.00727	0.00506	1.12	1.19	0.267	0.127	9552	1207	Putative protein kinase	1.01084
YDR313C	PIB1	30	4	5	3.69	0.676	3.73	0.695	-0.000873	COS12-screen-3	0.00667	0.0206	0.00874	1.12	1.52	0.272	0.128	7954	4138	RING-type ubiquitin ligase of the endosomal and vacuolar membranes	1.01084
YDL171C	GLT1	40	6	12	3.69	0.695	3.73	0.69	0.00121	COS12-screen-5	0.000146	-0.00267	0.00788	1.41	1.19	0.268	0.129	8681	2556	NAD(+)-dependent glutamate synthase (GOGAT)	1.01084
YER062C	GPP2	13	5	1	3.69	0.615	3.73	0.607	0.000284	COS12-screen-2	-0.000962	-0.00868	0.0167	1.15	1.08	0.291	0.125	10063	2272	DL-glycerol-3-phosphate phosphatase involved in glycerol biosynthesis	1.01084
YOR015W		6	3	9	3.7	0.675	3.74	0.687	-9.67e-06	COS12-screen-1	0.00976	0.0129	0.0191	1.44	1.48	0.292	0.127	9513	2935	Dubious open reading frame	1.01081
YLR137W	RKM5	16	8	6	3.7	0.683	3.74	0.698	-0.000834	COS12-screen-2	0.00951	0.0176	-0.018	1.23	1.08	0.252	0.112	8283	3308	Protein lysine methyltransferase	1.01081
YNL176C	TDA7	29	1	2	3.7	0.662	3.74	0.693	0.00182	COS12-screen-3	0.00504	0.0321	0.0147	1.37	1.23	0.281	0.129	9987	2178	Cell cycle-regulated gene of unknown function	1.01081
YLR332W	MID2	21	7	12	3.7	0.663	3.74	0.644	0.00154	COS12-screen-2	0.00486	-0.0179	-0.000966	1.41	1.19	0.269	0.119	7222	3594	O-glycosylated plasma membrane protein	1.01081
YDL100C	GET3	40	3	1	3.7	0.671	3.74	0.692	0.00207	COS12-screen-5	0.00429	0.0225	0.0175	1.33	1.44	0.29	0.127	10585	679	Guanine nucleotide exchange factor for Gpa1p	1.01081
YLR180W	SAM1	17	2	8	3.7	0.627	3.74	0.646	-0.000328	COS12-screen-2	0.00341	0.0181	-0.0287	1.33	1.15	0.242	0.106	12210	132	S-adenosylmethionine synthetase	1.01081
YDL093W	PMT5	48	1	5	3.7	0.655	3.74	0.663	-0.00115	COS12-screen-5	0.00161	0.00877	0.0197	1.15	1.33	0.274	0.138	9027	2222	Protein O-mannosyltransferase	1.01081
YOR300W		40	8	8	3.7	0.682	3.74	0.703	0.00287	COS12-screen-5	0.00148	0.0224	-0.000636	1.44	1.01	0.273	0.118	9814	1719	Dubious open reading frame	1.01081
YPL110C	GDE1	9	8	4	3.7	0.675	3.74	0.655	-0.000125	COS12-screen-1	-0.000251	-0.018	-0.0167	1.44	1.08	0.269	0.104	9260	2692	Glycerophosphocholine (GroPCho) phosphodiesterase	1.01081
YBR157C	ICS2	47	2	9	3.7	0.662	3.74	0.68	0.00271	COS12-screen-5	-0.00118	0.0193	0.0322	1.12	1.3	0.284	0.144	11260	436	Protein of unknown function	1.01081
YDL080C	THI3	47	8	7	3.7	0.645	3.74	0.672	0.00462	COS12-screen-5	-0.00342	0.0268	0.00252	1.26	0.974	0.269	0.123	10314	2326	Regulatory protein that binds Pdc2p and Thi2p transcription factors	1.01081
YOR053W		6	6	8	3.71	0.654	3.75	0.659	-0.00143	COS12-screen-1	0.0133	0.00619	0.0174	1.23	1.3	0.266	0.14	9493	2576	Dubious open reading frame	1.01078
YGR100W	MDR1	19	5	3	3.71	0.686	3.75	0.669	-0.00168	COS12-screen-2	0.013	-0.0153	0.00477	1.41	1.3	0.272	0.123	9174	2771	Cytoplasmic GTPase-activating protein	1.01078
YPL130W	SPO19	9	6	12	3.71	0.66	3.75	0.668	-0.000538	COS12-screen-1	0.00755	0.00864	0.00413	1.33	1.37	0.266	0.126	8667	3344	Meiosis-specific prospore protein	1.01078
YGL077C	HNM1	28	3	10	3.71	0.661	3.75	0.648	-0.00177	COS12-screen-3	0.00559	-0.0124	0.00154	1.26	1.23	0.271	0.121	10716	1971	Plasma membrane transporter for choline, ethanolamine, and carnitine	1.01078
YPL171C	OYE3	9	4	8	3.72	0.661	3.76	0.647	-0.00128	COS12-screen-1	0.0127	-0.0125	-0.00171	1.3	1.48	0.26	0.124	11106	1648	Conserved NADPH oxidoreductase containing flavin mononucleotide (FMN)	1.01075
YPL234C	VMA11	8	8	4	3.72	0.677	3.76	0.69	-0.00128	COS12-screen-1	0.0121	0.0152	0.00118	1.37	1.23	0.262	0.125	8850	1786	Vacuolar ATPase V0 domain subunit c'	1.01075
YGL140C		49	1	9	3.72	0.63	3.76	0.647	-0.000902	COS12-screen-5	0.0104	0.0162	0.0158	1.41	1.19	0.275	0.133	9800	1755	Putative protein of unknown function	1.01075
YDL128W	VCX1	40	4	10	3.72	0.691	3.76	0.683	0.00106	COS12-screen-5	0.00924	-0.00648	-0.00731	1.3	1.41	0.268	0.114	9705	1540	Vacuolar membrane antiporter with Ca2+/H+ and K+/H+ exchange activity	1.01075
YGL056C	SDS23	28	2	8	3.72	0.661	3.76	0.643	-0.00169	COS12-screen-3	0.00906	-0.0178	-0.00463	1.3	1.15	0.262	0.12	11675	1580	Protein involved in cell separation during budding	1.01075
YEL059W	HHY1	12	8	5	3.72	0.626	3.76	0.618	-0.00113	COS12-screen-1	0.00724	-0.00884	0.00412	1.33	0.974	0.252	0.134	11509	2614	Dubious open reading frame unlikely to encode a functional protein	1.01075
YJR056C		40	2	4	3.72	0.697	3.76	0.67	-9.63e-05	COS12-screen-5	0.00663	-0.0252	-0.0147	1.41	1.37	0.26	0.11	9603	1839	Protein of unknown function	1.01075
YER180C	ISC10	50	1	6	3.72	0.673	3.76	0.684	0.000609	COS12-screen-5	0.00662	0.0125	0.00118	1.19	1.19	0.27	0.121	10620	1987	Protein required for sporulation	1.01075
YPL253C	VIK1	8	7	4	3.72	0.678	3.76	0.704	0.00224	COS12-screen-1	0.0015	0.0274	0.0174	1.44	1.3	0.272	0.136	9027	1528	Protein that forms a kinesin-14 heterodimeric motor with Kar3p	1.01075
YDR319C	YFT2	30	4	11	3.73	0.656	3.77	0.652	-0.000535	COS12-screen-3	0.0135	-0.00276	0.00733	1.41	1.37	0.269	0.128	7610	4046	Protein required for normal ER membrane biosynthesis	1.01072
YCR019W	MAK32	16	7	1	3.73	0.685	3.77	0.681	0.000372	COS12-screen-2	0.0133	-0.00194	-0.0111	1.41	1.37	0.255	0.117	8645	2974	Protein necessary for stability of L-A dsRNA-containing particles	1.01072
YPL264C		8	6	6	3.73	0.684	3.77	0.687	-0.000736	COS12-screen-1	0.0132	0.0042	-0.0157	1.44	1.26	0.259	0.11	9332	1742	Putative membrane protein of unknown function	1.01072
YDL025C	RTK1	47	5	2	3.73	0.715	3.77	0.711	-0.000303	COS12-screen-5	0.0109	-0.000813	0.00358	1.19	1.15	0.267	0.125	9186	2449	Putative protein kinase, potentially phosphorylated by Cdc28p	1.01072
YDL027C		47	5	4	3.73	0.696	3.77	0.73	0.00122	COS12-screen-5	0.00979	0.0363	0.0112	1.26	1.08	0.277	0.128	10062	1880	Putative protein of unknown function	1.01072
YOR124C	UBP2	19	7	11	3.74	0.685	3.78	0.682	0.00113	COS12-screen-2	0.0105	-0.000953	-0.00874	1.44	1.12	0.27	0.111	9950	1592	Ubiquitin-specific protease	1.0107
YMR225C	MRPL44	4	7	3	3.74	0.668	3.78	0.666	-0.0011	COS12-screen-1	0.00888	-0.000347	-0.00517	1.41	1.01	0.265	0.118	9893	1792	Mitochondrial ribosomal protein of the large subunit	1.0107
YDL133C-A	RPL41B	44	1	5	3.74	0.677	3.78	0.723	0.00632	COS12-screen-5	0.00879	0.0477	-0.00174	1.37	0.685	0.265	0.121	9622	876	Ribosomal 60S subunit protein L41B	1.0107
YKR074W	AIM29	32	4	9	3.74	0.641	3.78	0.646	-0.000105	COS12-screen-4	0.00234	0.00568	0.00534	1.26	1.19	0.27	0.125	9703	2111	Putative protein of unknown function	1.0107
YDL203C	ACK1	38	4	11	3.75	0.694	3.79	0.674	-0.00219	COS12-screen-4	0.0171	-0.0181	-0.0192	1.48	1.05	0.253	0.11	8776	1830	Protein that functions in the cell wall integrity pathway	1.01067
YHR146W	CRP1	46	3	3	3.75	0.748	3.79	0.78	0.0057	COS12-screen-5	0.0121	0.0363	0.00928	1.37	1.55	0.284	0.122	9589	1871	Protein that binds to cruciform DNA structures	1.01067
YOL030W	GAS5	8	1	10	3.75	0.645	3.79	0.642	-0.00134	COS12-screen-1	0.0107	-0.00272	-0.00712	1.26	1.33	0.265	0.115	10823	2401	1,3-beta-glucanosyltransferase	1.01067
YKL084W	HOT13	18	2	8	3.75	0.633	3.79	0.631	-0.0006	COS12-screen-2	0.00903	-0.00175	0.016	1.26	1.08	0.266	0.138	10511	2237	Zinc-binding mitochondrial intermembrane space (IMS) protein	1.01067
YNL266W		6	1	9	3.75	0.645	3.79	0.648	-0.000165	COS12-screen-1	0.00866	0.00354	-0.000709	1.41	1.15	0.257	0.126	13778	634	Dubious open reading frame	1.01067
YIL148W	RPL40A	43	3	1	3.75	0.733	3.79	0.748	-0.00335	COS12-screen-5	0.00821	0.0193	0.0176	1.55	1.08	0.286	0.129	9108	1101	Ubiquitin-ribosomal 60S subunit protein L40A fusion protein	1.01067
YDR253C	MET32	29	8	6	3.75	0.752	3.79	0.74	-0.00103	COS12-screen-3	0.00722	-0.00717	0.00302	1.3	1.15	0.272	0.122	12996	820	Zinc-finger DNA-binding transcription factor	1.01067
YKR028W	SAP190	44	6	7	3.75	0.719	3.79	0.692	0.00118	COS12-screen-5	0.00657	-0.0233	-0.0224	1.44	1.26	0.263	0.101	9141	2036	Protein that forms a complex with the Sit4p protein phosphatase	1.01067
YKL198C	PTK1	29	2	11	3.75	0.65	3.79	0.667	-0.00033	COS12-screen-3	0.00582	0.0178	-0.00197	1.37	1.3	0.26	0.124	9123	2662	Putative serine/threonine protein kinase	1.01067
YNL212W	VID27	28	6	12	3.75	0.654	3.79	0.669	-0.000707	COS12-screen-3	0.00572	0.016	-0.00451	1.15	1.26	0.267	0.117	8726	3057	Cytoplasmic protein of unknown function	1.01067
YER179W	DMC1	50	1	5	3.75	0.676	3.79	0.691	-0.00409	COS12-screen-5	0.00103	0.0163	-0.0144	1.23	0.938	0.265	0.108	11443	812	Meiosis-specific recombinase required for repair of double-strand bre	1.01067
YHR179W	OYE2	15	8	8	3.76	0.659	3.8	0.653	-0.000204	COS12-screen-2	0.0135	-0.00494	-0.00263	1.3	1.48	0.265	0.12	12600	2196	Conserved NADPH oxidoreductase containing flavin mononucleotide (FMN)	1.01064
YKL171W	NNK1	18	8	5	3.76	0.658	3.8	0.662	-0.000736	COS12-screen-2	0.0118	0.00492	0.00569	1.3	1.19	0.27	0.125	10723	2137	Protein kinase	1.01064
YPL062W		25	1	4	3.76	0.611	3.8	0.603	-0.000201	COS12-screen-3	0.0113	-0.00787	-0.0137	1.19	1.23	0.265	0.109	10435	2383	Dubious open reading frame	1.01064
YPR156C	TPO3	25	8	7	3.76	0.629	3.8	0.646	0.000124	COS12-screen-3	0.0106	0.0171	0.0103	1.41	1.37	0.272	0.129	9833	3050	Polyamine transporter of the major facilitator superfamily	1.01064
YBR165W	UBS1	47	3	5	3.76	0.696	3.8	0.722	-0.000691	COS12-screen-5	0.0096	0.0283	0.000955	1.37	1.33	0.269	0.121	10225	1424	Ubiquitin-conjugating enzyme suppressor that regulates Cdc34p	1.01064
YDR532C	KRE28	48	7	5	3.76	0.689	3.8	0.664	-0.000233	COS12-screen-5	0.00953	-0.0226	-0.0105	1.19	1.41	0.263	0.113	9889	2415	Subunit of a kinetochore-microtubule binding complex	1.01064
YPL195W	APL5	9	2	11	3.76	0.672	3.8	0.688	0.000212	COS12-screen-1	0.00911	0.0172	-0.0109	1.26	1.19	0.267	0.11	8837	2535	Delta adaptin-like subunit of the clathrin associated protein complex	1.01064
YBR294W	SUL1	45	1	1	3.76	0.679	3.8	0.698	0.00268	COS12-screen-5	0.00864	0.0211	-0.00334	1.48	1.12	0.273	0.115	9651	1137	High affinity sulfate permease of the SulP anion transporter family	1.01064
YKL090W	CUE2	18	2	12	3.76	0.649	3.8	0.652	0.000424	COS12-screen-2	0.00527	0.00448	0.00288	1.33	1.19	0.274	0.12	10485	1137	Protein of unknown function	1.01064
YGL153W	PEX14	49	2	7	3.76	0.649	3.8	0.658	0.000242	COS12-screen-5	0.00276	0.0101	0.00939	1.26	1.59	0.28	0.124	10357	2337	Central component of the peroxisomal protein import machinery	1.01064
YGR133W	PEX4	13	7	8	3.77	0.575	3.81	0.565	0.000471	COS12-screen-2	0.0154	-0.0124	-0.0132	1.12	1.08	0.255	0.115	8010	3359	Peroxisomal ubiquitin conjugating enzyme	1.01061
YGR125W		13	7	1	3.77	0.607	3.81	0.603	0.00093	COS12-screen-2	0.0137	-0.00472	0.0106	1.12	1.15	0.274	0.129	11632	1509	Putative protein of unknown function	1.01061
YGR106C	VOA1	44	3	1	3.77	0.687	3.81	0.691	-0.000231	COS12-screen-5	0.0136	0.00608	-0.00821	1.26	1.3	0.272	0.111	9556	685	ER protein that functions in assembly of the V0 sector of V-ATPase	1.01061
YDL048C	STP4	47	6	6	3.77	0.727	3.81	0.714	-0.000654	COS12-screen-5	0.0116	-0.00955	0.00235	1.37	1.44	0.278	0.118	9827	2239	Protein containing a Kruppel-type zinc-finger domain	1.01061
YBL060W	YEL1	27	4	10	3.77	0.636	3.81	0.643	0.00108	COS12-screen-3	0.0111	0.00661	-0.00041	1.08	1.23	0.268	0.121	9645	3124	Guanine nucleotide exchange factor specific for Arf3p	1.01061
YLR433C	CNA1	37	1	11	3.77	0.658	3.81	0.637	-0.00184	COS12-screen-4	0.00922	-0.0208	-0.00931	1.26	1.08	0.259	0.116	10207	1264	Calcineurin A	1.01061
YDR046C	BAP3	39	2	2	3.77	0.725	3.81	0.717	0.00324	COS12-screen-5	0.00894	-0.00491	0.0211	1.41	1.23	0.301	0.124	10874	571	Amino acid permease	1.01061
YKR051W		29	6	10	3.78	0.651	3.82	0.647	-0.000271	COS12-screen-3	0.0163	-0.00367	-0.00187	1.12	1.08	0.263	0.122	9356	3051	Putative protein of unknown function	1.01058
YDR022C	ATG31	38	8	10	3.78	0.716	3.82	0.706	-0.00163	COS12-screen-4	0.0159	-0.00778	0.00532	1.33	1.37	0.266	0.127	8694	2396	Autophagy-specific protein required for autophagosome formation	1.01058
YOR179C	SYC1	46	2	4	3.78	0.761	3.82	0.773	-0.00391	COS12-screen-5	0.0157	0.0169	-0.00148	1.41	1.19	0.266	0.121	9536	1989	Subunit of the APT subcomplex of cleavage and polyadenylation factor	1.01058
YDR482C	CWC21	48	4	4	3.78	0.676	3.82	0.674	0.000244	COS12-screen-5	0.0137	9.71e-05	-0.00594	1.26	1.12	0.274	0.112	10402	1589	Protein involved in RNA splicing by the spliceosome	1.01058
YFR038W	IRC5	26	5	9	3.78	0.646	3.82	0.642	-0.000567	COS12-screen-3	0.0121	-0.00283	-0.00926	1.23	1.05	0.268	0.112	8759	3684	Putative ATPase containing the DEAD/H helicase-related sequence motif	1.01058
YDR525W	API2	48	7	1	3.78	0.704	3.82	0.708	0.00126	COS12-screen-5	0.00674	0.0064	-0.00875	1.23	1.08	0.28	0.106	9993	1338	Dubious open reading frame	1.01058
YGL216W	KIP3	24	2	2	3.79	0.629	3.83	0.597	-0.000373	COS12-screen-3	0.016	-0.0317	-0.0186	1.23	0.866	0.268	0.103	11320	497	Kinesin-related antiparallel sliding motor protein involved in mitoti	1.01055
YPL188W	POS5	9	3	5	3.79	0.666	3.83	0.667	-0.0003	COS12-screen-1	0.0109	0.00163	-0.00596	1.23	1.26	0.272	0.113	9388	2573	Mitochondrial NADH kinase	1.01055
YGL175C	SAE2	49	4	1	3.79	0.708	3.83	0.704	0.00482	COS12-screen-5	0.0109	-0.00173	-0.00508	1.23	1.41	0.274	0.113	9317	1962	Endonuclease required for telomere elongation	1.01055
YNL195C		28	8	3	3.79	0.654	3.83	0.673	-0.000383	COS12-screen-3	0.0103	0.0197	0.00238	1.33	1.33	0.265	0.125	10326	2947	Protein of unknown function	1.01055
YNL194C		28	8	4	3.79	0.66	3.83	0.633	-0.000503	COS12-screen-3	0.0103	-0.0259	-0.0305	1.08	1.15	0.245	0.103	10021	3104	Integral membrane protein	1.01055
YGL046W		28	2	2	3.79	0.706	3.83	0.73	0.00197	COS12-screen-3	0.00851	0.0265	0.00323	1.37	1.23	0.287	0.114	10043	2176	Merged open reading frame	1.01055
YMR173W	DDR48	45	5	9	3.79	0.72	3.83	0.72	0.000321	COS12-screen-5	0.00837	0.00399	0.00544	1.44	1.62	0.301	0.109	10849	700	DNA damage-responsive protein	1.01055
YGL063W	PUS2	28	3	2	3.79	0.715	3.83	0.727	-0.00235	COS12-screen-3	0.00695	0.0155	0.00175	1.3	1.23	0.283	0.115	10162	2398	Mitochondrial tRNA:pseudouridine synthase	1.01055
YCR090C		26	3	1	3.79	0.668	3.83	0.645	-0.000771	COS12-screen-3	0.00596	-0.0215	-0.017	1.3	1.15	0.258	0.109	9462	3287	Putative protein of unknown function	1.01055
YLR446W		37	2	9	3.8	0.687	3.84	0.685	0.0019	COS12-screen-4	0.0202	0.000556	0.00159	1.37	1.3	0.27	0.122	10544	1333	Putative hexokinase	1.01053
YPR166C	MRP2	26	1	2	3.8	0.665	3.84	0.671	0.00292	COS12-screen-3	0.0179	0.00644	0.00879	1.15	0.938	0.276	0.126	8544	3724	Mitochondrial ribosomal protein of the small subunit	1.01053
YBL031W	SHE1	27	2	10	3.8	0.646	3.84	0.636	-0.000784	COS12-screen-3	0.0142	-0.00881	0.00371	1.19	1.23	0.263	0.128	10455	1537	Mitotic spindle protein	1.01053
YBR105C	VID24	46	7	12	3.8	0.68	3.84	0.677	-0.000931	COS12-screen-5	0.0128	-0.00148	0.000383	1.23	1.12	0.269	0.121	8326	3616	GID Complex regulatory subunit	1.01053
YBL059W		27	4	9	3.8	0.637	3.84	0.638	0.00174	COS12-screen-3	0.0113	0.000475	-0.00323	1.23	1.26	0.271	0.116	9728	2622	Putative protein of unknown function	1.01053
YMR129W	POM152	34	7	8	3.8	0.664	3.84	0.668	0.00124	COS12-screen-4	0.0111	0.00536	0.0013	1.26	1.19	0.261	0.126	11512	1366	Glycoprotein subunit of transmembrane ring of nuclear pore complex	1.01053
YPR192W	AQY1	26	2	3	3.8	0.692	3.84	0.689	-0.000557	COS12-screen-3	0.00553	-0.00107	0.00657	1.44	1.19	0.277	0.123	8442	3781	Spore-specific water channel	1.01053
YMR244W		4	8	5	3.8	0.688	3.84	0.696	0.000484	COS12-screen-1	0.00413	0.00939	-0.0143	1.3	1.26	0.27	0.105	9462	2551	Putative protein of unknown function	1.01053
YDL133W	SRF1	40	5	2	3.81	0.768	3.85	0.773	0.00504	COS12-screen-5	0.0146	0.00951	-0.0204	1.44	1.59	0.27	0.0998	9391	1703	Regulator of phospholipase D (Spo14p)	1.0105
YMR216C	SKY1	4	6	9	3.81	0.689	3.85	0.677	-0.00452	COS12-screen-1	0.0138	-0.0102	-0.0159	1.26	1.33	0.255	0.112	9672	1980	SR protein kinase (SRPK)	1.0105
YBL024W	NCL1	27	2	6	3.81	0.672	3.85	0.641	-7.17e-05	COS12-screen-3	0.0134	-0.0294	-0.0201	1.3	1.08	0.263	0.104	10297	2169	S-adenosyl-L-methionine-dependent tRNA: m5C-methyltransferase	1.0105
YDR257C	RKM4	29	8	10	3.81	0.638	3.85	0.643	-6.34e-05	COS12-screen-3	0.0129	0.00504	-0.000798	1.23	1.19	0.262	0.124	9113	3462	Ribosomal lysine methyltransferase	1.0105
YKL187C	FAT3	19	1	3	3.81	0.695	3.85	0.693	0.000575	COS12-screen-2	0.0113	0.000302	-0.00307	1.37	1.37	0.28	0.112	10144	2260	Protein required for fatty acid uptake	1.0105
YHR016C	YSC84	33	5	7	3.81	0.652	3.85	0.645	-0.000901	COS12-screen-4	0.00986	-0.00575	-0.011	1.3	1.23	0.272	0.108	10739	2128	Actin-binding protein	1.0105
YCR032W	BPH1	45	1	6	3.81	0.709	3.85	0.732	-0.00376	COS12-screen-5	0.00893	0.0255	-0.0114	1.19	1.19	0.272	0.108	10908	232	Protein homologous to Chediak-Higashi syndrome and Beige proteins	1.0105
YGR212W	SLI1	14	4	7	3.81	0.607	3.85	0.632	0.00139	COS12-screen-2	0.00499	0.0236	0.0176	1.23	1.12	0.294	0.125	10873	1967	N-acetyltransferase	1.0105
YJR048W	CYC1	40	1	8	3.82	0.729	3.86	0.692	0.00091	COS12-screen-5	0.0158	-0.0334	-0.0249	1.26	1.19	0.265	0.0978	10364	1370	Cytochrome c, isoform 1	1.01047
YGR038W	ORM1	44	2	4	3.82	0.764	3.86	0.772	-0.00184	COS12-screen-5	0.0141	0.0126	0.00347	1.33	1.12	0.261	0.128	9519	912	Protein that mediates sphingolipid homeostasis	1.01047
YJL017W		39	7	2	3.82	0.729	3.86	0.733	-0.00156	COS12-screen-5	0.0135	0.00728	0.0054	1.48	1.19	0.278	0.121	10834	669	Merged open reading frame	1.01047
YIL122W	POG1	50	3	5	3.82	0.704	3.86	0.716	-0.00571	COS12-screen-5	0.0126	0.0143	0.00394	1.26	1.3	0.273	0.122	12464	483	Nuclear chromatin-associated protein of unknown function	1.01047
YNR071C		32	7	10	3.82	0.667	3.86	0.657	-0.00243	COS12-screen-4	0.0122	-0.008	0.00483	1.33	1.3	0.268	0.126	9390	2578	Putative aldose 1-epimerase	1.01047
YKR010C	TOF2	44	6	3	3.82	0.745	3.86	0.779	0.0014	COS12-screen-5	0.0106	0.0374	0.0119	1.44	1.08	0.274	0.13	9654	1147	Protein required for rDNA silencing and mitotic rDNA condensation	1.01047
YJL117W	PHO86	35	5	11	3.82	0.711	3.86	0.706	-0.00049	COS12-screen-4	0.00869	-0.00178	-0.0095	1.33	1.12	0.263	0.114	10208	1994	Endoplasmic reticulum (ER) resident protein	1.01047
YHL014C	YLF2	14	7	4	3.83	0.614	3.87	0.702	-0.00126	COS12-screen-2	0.0151	0.0868	0.0516	1.15	0.794	0.294	0.158	12678	265	Protein of unknown function	1.01044
YHL019C	APM2	14	7	1	3.83	0.67	3.87	0.67	0.000459	COS12-screen-2	0.0132	0.000897	-0.00754	1.33	1.19	0.266	0.115	11108	1553	Protein of unknown function	1.01044
YHR194W	MDM31	36	4	7	3.83	0.702	3.87	0.679	-0.0028	COS12-screen-4	0.0132	-0.0199	0.0122	1.26	1.62	0.285	0.124	10553	1579	Mitochondrial protein that may have a role in phospholipid metabolism	1.01044
YFR024C-A	LSB3	31	7	10	3.83	0.673	3.87	0.666	-0.000554	COS12-screen-4	0.0124	-0.00582	-0.00858	1.15	1.19	0.26	0.117	10378	2235	Protein containing a C-terminal SH3 domain	1.01044
YBL063W	KIP1	27	5	1	3.83	0.647	3.87	0.642	-0.000838	COS12-screen-3	0.0123	-0.00408	0.00258	1.15	1.26	0.263	0.126	10020	2853	Kinesin-related motor protein	1.01044
YKR090W	PXL1	36	7	11	3.84	0.701	3.88	0.707	-0.003	COS12-screen-4	0.0196	0.00826	-0.00979	1.48	1.15	0.267	0.112	9952	2020	Protein that localizes to sites of polarized growth	1.01042
YBL003C	HTA2	27	1	2	3.84	0.695	3.88	0.687	0.00171	COS12-screen-3	0.0163	-0.00571	-0.0188	1.19	0.938	0.258	0.107	11833	689	Histone H2A	1.01042
YOR021C	SFM1	6	4	2	3.84	0.734	3.88	0.733	-0.00212	COS12-screen-1	0.016	0.00224	-0.00946	1.3	1.26	0.258	0.117	10454	1860	SPOUT methyltransferase	1.01042
YBR129C	OPY1	47	1	4	3.84	0.744	3.88	0.742	-0.00235	COS12-screen-5	0.016	0.00197	-0.00427	1.23	1.3	0.269	0.116	9720	1370	Protein of unknown function	1.01042
YMR214W	SCJ1	4	6	7	3.84	0.721	3.88	0.697	0.000137	COS12-screen-1	0.0157	-0.02	0.00147	1.26	1.44	0.274	0.119	9902	2177	One of several homologs of bacterial chaperone DnaJ	1.01042
YPL025C		25	3	8	3.84	0.644	3.88	0.644	-0.00157	COS12-screen-3	0.0154	0.000899	-0.00415	1.15	1.33	0.267	0.117	9767	2975	Dubious open reading frame	1.01042
YJR144W	MGM101	38	2	11	3.84	0.725	3.88	0.709	0.000311	COS12-screen-4	0.0116	-0.0127	-0.0184	1.37	1.23	0.27	0.102	10739	856	Protein with a role in mitochondrial DNA recombinational repair	1.01042
YJR146W		36	7	3	3.84	0.744	3.88	0.738	-0.000748	COS12-screen-4	0.0114	-0.00231	-0.0156	1.3	1.15	0.261	0.109	9337	2439	Protein of unknown function	1.01042
YGR247W	CPD1	26	8	10	3.84	0.652	3.88	0.665	0.00257	COS12-screen-3	0.0102	0.0141	0.00751	1.23	1.19	0.286	0.119	9940	3337	Cyclic nucleotide phosphodiesterase	1.01042
YPL213W	LEA1	9	1	8	3.84	0.675	3.88	0.667	-0.00259	COS12-screen-1	0.00892	-0.00613	-0.00904	1.26	0.974	0.267	0.113	12339	506	Component of U2 snRNP complex	1.01042
YGR139W		13	8	1	3.85	0.617	3.89	0.631	0.00187	COS12-screen-2	0.018	0.014	0.00168	1.19	1.19	0.28	0.117	10461	3166	Dubious open reading frame	1.01039
YDL224C	WHI4	38	5	12	3.85	0.724	3.89	0.73	-0.00123	COS12-screen-4	0.0138	0.00946	0.00463	1.3	1.19	0.273	0.123	8643	2765	Putative RNA binding protein	1.01039
YJR009C	TDH2	39	7	12	3.85	0.738	3.89	0.753	-0.00248	COS12-screen-5	0.0129	0.0182	0.0145	1.33	1.15	0.288	0.125	9874	1153	Glyceraldehyde-3-phosphate dehydrogenase (GAPDH), isozyme 2	1.01039
YBL081W		27	6	3	3.85	0.687	3.89	0.71	-0.000245	COS12-screen-3	0.0126	0.0247	0.0169	1.23	1.66	0.281	0.131	10518	2352	Non-essential protein of unknown function	1.01039
YGL198W	YIP4	23	8	12	3.85	0.638	3.89	0.642	-0.000434	COS12-screen-3	0.0121	0.00433	0.00237	1.3	1.26	0.267	0.124	5754	5061	Protein that interacts with Rab GTPases	1.01039
YMR193W	MRPL24	4	5	5	3.86	0.717	3.9	0.728	-0.00205	COS12-screen-1	0.0226	0.014	0.00408	1.44	1.41	0.272	0.123	9442	2751	Mitochondrial ribosomal protein of the large subunit	1.01036
YGL015C		27	8	1	3.86	0.667	3.9	0.656	-0.000821	COS12-screen-3	0.0163	-0.00952	-0.00188	1.19	1.15	0.269	0.118	8502	4170	Putative protein of unknown function	1.01036
YPR189W	SKI3	26	2	1	3.86	0.68	3.9	0.675	-0.00249	COS12-screen-3	0.0158	-0.00358	-0.026	1.19	0.974	0.264	0.0974	12132	493	Ski complex component and TPR protein	1.01036
YFR046C	CNN1	26	6	3	3.86	0.692	3.9	0.686	-0.00139	COS12-screen-3	0.0158	-0.00403	0.0124	1.26	1.23	0.28	0.127	10381	2610	Kinetochore protein	1.01036
YBL013W	FMT1	27	1	11	3.86	0.703	3.9	0.669	-0.000235	COS12-screen-3	0.0149	-0.0317	-0.0138	1.15	1.41	0.269	0.107	9303	2798	Methionyl-tRNA formyltransferase	1.01036
YBL048W	RRT1	27	3	11	3.86	0.674	3.9	0.678	0.00209	COS12-screen-3	0.0126	0.00566	-0.00809	1.37	1.12	0.279	0.107	10043	2259	Protein of unknown function	1.01036
YKL066W		18	1	4	3.86	0.659	3.9	0.662	1.96e-05	COS12-screen-2	0.0114	0.00369	0.00284	1.3	1.19	0.268	0.124	10337	2571	Dubious open reading frame	1.01036
YMR157C	AIM36	4	2	11	3.87	0.681	3.91	0.666	-0.00141	COS12-screen-1	0.0192	-0.0134	-0.0129	1.33	1.23	0.267	0.109	9348	2644	Protein of unknown function	1.01034
YBL043W	ECM13	27	3	6	3.87	0.701	3.91	0.712	0.00179	COS12-screen-3	0.0157	0.0134	0.00182	1.15	1.15	0.276	0.119	8921	3301	Non-essential protein of unknown function	1.01034
YLR307W	CDA1	23	1	11	3.88	0.615	3.92	0.627	0.00138	COS12-screen-3	0.018	0.0113	0.00611	1.19	1.26	0.265	0.129	6736	5322	Chitin deacetylase	1.01031
YGL179C	TOS3	49	4	4	3.88	0.683	3.92	0.717	0.00257	COS12-screen-5	0.0165	0.0361	0.0136	1.19	1.23	0.294	0.121	10333	1862	Protein kinase	1.01031
YPL070W	MUK1	24	8	9	3.88	0.674	3.92	0.649	-0.000102	COS12-screen-3	0.0163	-0.0232	-0.00526	1.26	1.08	0.27	0.115	11416	847	Guanine nucleotide exchange factor (GEF)	1.01031
YMR174C	PAI3	37	4	4	3.88	0.772	3.92	0.748	-0.00741	COS12-screen-4	0.0162	-0.0192	-0.00361	1.26	1.59	0.283	0.109	11268	568	Cytoplasmic proteinase A (Pep4p) inhibitor	1.01031
YJR129C		36	6	11	3.88	0.718	3.92	0.706	0.000835	COS12-screen-4	0.0148	-0.00819	-0.00499	1.37	1.37	0.278	0.11	9362	2345	Putative protein of unknown function	1.01031
YPL058C	PDR12	25	1	7	3.88	0.695	3.92	0.694	0.0013	COS12-screen-3	0.0127	0.00117	-0.00591	1.3	1.15	0.264	0.117	9522	2740	Plasma membrane ATP-binding cassette (ABC) transporter	1.01031
YPR079W	MRL1	35	3	12	3.88	0.715	3.92	0.71	-0.00225	COS12-screen-4	0.0119	-0.00176	0.0037	1.37	1.15	0.283	0.117	11083	1433	Membrane protein	1.01031
YDR239C		23	8	6	3.89	0.653	3.93	0.651	-0.0011	COS12-screen-3	0.022	-0.00152	0.00471	1.33	1.15	0.277	0.121	8936	2334	Protein of unknown function	1.01028
YKR046C	PET10	44	7	2	3.89	0.782	3.93	0.774	-0.000731	COS12-screen-5	0.0213	-0.0025	-0.00911	1.44	1.3	0.267	0.113	8918	1555	Protein of unknown function that co-purifies with lipid particles	1.01028
YCR030C	SYP1	45	1	5	3.89	0.79	3.93	0.772	0.00191	COS12-screen-5	0.0209	-0.0118	-0.0271	1.3	1.01	0.266	0.0952	10734	399	Negative regulator of WASP-Arp23 complex	1.01028
YGR236C	SPG1	26	8	3	3.89	0.721	3.93	0.718	0.00141	COS12-screen-3	0.0194	-0.000263	0.00107	1.33	1.23	0.274	0.119	9958	3181	Protein required for high temperature survival during stationary phase	1.01028
YMR114C		34	6	8	3.9	0.727	3.94	0.709	-0.00145	COS12-screen-4	0.0234	-0.0147	-0.000666	1.23	1.15	0.26	0.125	11502	1341	Protein of unknown function	1.01026
YGL232W	TAN1	24	3	5	3.9	0.657	3.94	0.633	0.00162	COS12-screen-3	0.023	-0.0227	-0.00256	1.19	0.83	0.282	0.111	11256	631	Putative tRNA acetyltransferase	1.01026
YDL240W	LRG1	38	7	2	3.9	0.803	3.94	0.818	-0.00422	COS12-screen-4	0.0187	0.0209	0.0066	1.23	1.33	0.28	0.121	9330	1338	GTPase-activating protein (GAP)	1.01026
YFL048C	EMP47	31	5	9	3.9	0.704	3.94	0.717	0.000252	COS12-screen-4	0.0181	0.016	-0.000991	1.15	1.33	0.269	0.12	10176	2175	Integral membrane component of ER-derived COPII-coated vesicles	1.01026
YDR223W	CRF1	23	7	7	3.9	0.675	3.94	0.668	-0.00142	COS12-screen-3	0.0132	-0.00543	-0.0197	1.23	1.3	0.269	0.101	7442	4038	Transcriptional corepressor	1.01026
YBL075C	SSA3	27	5	11	3.91	0.716	3.95	0.712	-2.7e-05	COS12-screen-3	0.0251	-0.00144	0.00834	1.33	1.23	0.273	0.127	9048	3309	ATPase involved in protein folding and the response to stress	1.01023
YNL330C	RPD3	5	5	8	3.91	0.638	3.95	0.626	0.000667	COS12-screen-1	0.0218	-0.0119	0.000249	1.23	1.26	0.267	0.122	10772	1590	Histone deacetylase, component of both the Rpd3S and Rpd3L complexes	1.01023
YMR038C	CCS1	50	4	11	3.91	0.732	3.95	0.732	-0.000993	COS12-screen-5	0.0194	0.00317	-0.022	1.41	0.938	0.274	0.0959	12149	219	Copper chaperone for superoxide dismutase Sod1p	1.01023
YBL056W	PTC3	27	4	6	3.91	0.714	3.95	0.726	0.000878	COS12-screen-3	0.0186	0.015	0.014	1.3	1.3	0.277	0.13	9663	2659	Type 2C protein phosphatase (PP2C)	1.01023
YFR048W	RMD8	26	6	5	3.91	0.722	3.95	0.718	-0.0012	COS12-screen-3	0.0176	-0.000322	-0.0115	1.19	1.01	0.269	0.109	11694	1265	Cytosolic protein required for sporulation	1.01023
YPL081W	RPS9A	24	7	11	3.91	0.678	3.95	0.666	0.00258	COS12-screen-3	0.0172	-0.01	-0.0153	1.23	1.26	0.251	0.115	11443	932	Protein component of the small (40S) ribosomal subunit	1.01023
YMR162C	DNF3	4	3	3	3.91	0.714	3.95	0.706	0.00078	COS12-screen-1	0.0156	-0.00539	0.00994	1.41	1.44	0.29	0.119	9899	1815	Trans-golgi network aminophospholipid translocase (flippase)	1.01023
YMR071C	TVP18	32	5	12	3.91	0.675	3.95	0.679	3.13e-05	COS12-screen-4	0.0144	0.0052	0.00293	1.33	1.23	0.273	0.121	9892	2529	Integral membrane protein	1.01023
YLR444C		37	2	7	3.92	0.788	3.96	0.795	0.000209	COS12-screen-4	0.0244	0.0128	0.000681	1.3	1.19	0.279	0.116	10597	1312	Dubious open reading frame	1.0102
YLR050C		33	7	10	3.92	0.728	3.96	0.748	0.00214	COS12-screen-4	0.0209	0.0234	0.00562	1.44	1.44	0.293	0.113	11047	999	Putative protein of unknown function	1.0102
YJR024C	MDE1	39	8	11	3.92	0.772	3.96	0.759	-0.00395	COS12-screen-5	0.0159	-0.00831	-0.00254	1.37	1.33	0.278	0.113	10584	1041	5'-methylthioribulose-1-phosphate dehydratase	1.0102
YER092W	IES5	33	4	9	3.93	0.731	3.97	0.71	-0.00121	COS12-screen-4	0.025	-0.0181	-0.0202	1.44	1.05	0.264	0.103	12015	768	Protein that associates with the INO80 chromatin remodeling complex	1.01018
YDR185C	UPS3	23	5	4	3.93	0.684	3.97	0.684	0.00141	COS12-screen-3	0.0244	0.0021	-0.0115	1.23	1.37	0.253	0.118	9374	2313	Mitochondrial protein of unknown function	1.01018
YGL221C	NIF3	24	2	6	3.93	0.694	3.97	0.711	0.00373	COS12-screen-3	0.0208	0.0191	-0.0294	1.26	1.23	0.259	0.0962	10908	925	Protein of unknown function	1.01018
YML103C	NUP188	34	3	11	3.94	0.693	3.98	0.662	-0.0015	COS12-screen-4	0.0286	-0.0288	-0.0129	1.26	1.19	0.269	0.107	11607	1295	Subunit of the inner ring of the nuclear pore complex (NPC)	1.01015
YGR014W	MSB2	24	6	4	3.94	0.711	3.98	0.659	-0.00372	COS12-screen-3	0.0263	-0.0501	-0.0237	1.3	1.3	0.254	0.105	11498	867	Mucin family member involved in signaling	1.01015
YGR012W		24	6	3	3.94	0.717	3.98	0.765	0.00277	COS12-screen-3	0.0252	0.0514	0.000488	1.23	0.938	0.262	0.125	11974	520	Putative cysteine synthase	1.01015
YNL329C	PEX6	5	5	9	3.94	0.629	3.98	0.642	-0.000399	COS12-screen-1	0.0224	0.0136	0.00149	1.26	0.902	0.256	0.129	10830	862	AAA-peroxin	1.01015
YDR154C		23	3	7	3.94	0.714	3.98	0.712	-0.00102	COS12-screen-3	0.0193	0.00103	0.0121	1.23	1.19	0.284	0.125	7797	4369	Dubious open reading frame	1.01015
YDR152W	GIR2	23	3	5	3.95	0.687	3.99	0.672	-0.00109	COS12-screen-3	0.0223	-0.0132	-0.00964	1.19	1.15	0.273	0.109	8841	3566	Highly-acidic RWD domain-containing protein of unknown function	1.01013
YMR292W	GOT1	5	3	9	3.95	0.644	3.99	0.645	-0.00112	COS12-screen-1	0.0193	0.001	-0.0126	1.15	1.05	0.268	0.109	9273	2875	Homodimeric protein that is packaged into COPII vesicles	1.01013
YMR304C-A		5	4	8	3.95	0.643	3.99	0.637	-0.000987	COS12-screen-1	0.0177	-0.0051	-0.00286	1.23	0.974	0.267	0.119	10955	1239	Dubious open reading frame	1.01013
YMR303C	ADH2	5	4	6	3.95	0.642	3.99	0.638	-0.000103	COS12-screen-1	0.0156	-0.00383	0.00563	1.26	1.26	0.272	0.124	10347	1543	Glucose-repressible alcohol dehydrogenase II	1.01013
YMR163C	INP2	4	3	4	3.96	0.741	4	0.718	-0.00104	COS12-screen-1	0.029	-0.0193	-0.0112	1.37	1.26	0.262	0.113	9712	2094	Peroxisome-specific receptor important for peroxisome inheritance	1.0101
YBR288C	APM3	44	8	11	3.96	0.763	4	0.732	0.00241	COS12-screen-5	0.0287	-0.0259	-0.00371	1.33	1.66	0.27	0.116	10184	396	Mu3-like subunit of the clathrin associated protein complex (AP-3)	1.0101
YML033W		3	4	5	3.96	0.75	4	0.734	0.00436	COS12-screen-1	0.0272	-0.0115	-0.0104	1.37	1.26	0.267	0.111	9813	2011	Merged open reading frame	1.0101
YDR183W	PLP1	23	5	2	3.96	0.667	4	0.675	0.000358	COS12-screen-3	0.0264	0.00967	0.016	1.33	1.3	0.282	0.13	9802	1852	Protein that interacts with CCT (chaperonin containing TCP-1) complex	1.0101
YLR031W		33	6	12	3.96	0.703	4	0.757	-0.00206	COS12-screen-4	0.0261	0.057	0.0201	1.26	1.59	0.297	0.126	11245	890	Putative protein of unknown function	1.0101
YDR165W	TRM82	23	4	4	3.96	0.692	4	0.703	-0.000557	COS12-screen-3	0.0245	0.0132	0.00711	1.23	1.33	0.266	0.129	8365	3539	Catalytic subunit of a tRNA methyltransferase complex	1.0101
YGR021W		24	6	11	3.97	0.704	4.01	0.726	0.000697	COS12-screen-3	0.0281	0.0251	-0.00489	1.19	1.41	0.267	0.117	10814	1207	Putative protein of unknown function	1.01008
YNL327W	EGT2	5	5	11	3.97	0.63	4.01	0.647	-0.00091	COS12-screen-1	0.0252	0.0163	0.0147	1.33	1.12	0.276	0.131	10077	1067	Glycosylphosphatidylinositol (GPI)-anchored cell wall endoglucanase	1.01008
YDR198C	RKM2	23	5	12	3.98	0.684	4.02	0.673	-0.00127	COS12-screen-3	0.0249	-0.00909	-0.00688	1.23	1.26	0.267	0.114	8141	3032	Ribosomal protein lysine methyltransferase	1.01005
YDR424C	DYN2	33	4	1	3.98	0.75	4.02	0.737	-0.00579	COS12-screen-4	0.0231	-0.00936	0.00432	1.26	1.73	0.275	0.121	10793	824	Cytoplasmic light chain dynein, microtubule motor protein	1.01005
YFL033C	RIM15	50	8	12	3.98	0.732	4.02	0.708	-0.00182	COS12-screen-5	0.0226	-0.0204	-0.0216	1.33	1.19	0.252	0.108	11218	1470	Protein kinase involved in cell proliferation in response to nutrients	1.01005
YLR030W		33	6	11	3.99	0.753	4.03	0.745	-0.000909	COS12-screen-4	0.0285	-0.00324	0.00546	1.33	1.05	0.282	0.119	11343	975	Putative protein of unknown function	1.01003
YLR090W	XDJ1	2	7	4	3.99	0.617	4.03	0.605	-0.00121	COS12-screen-1	0.0277	-0.0128	0.0107	1.19	1.3	0.286	0.122	8656	3204	Chaperone with a role in facilitating mitochondrial protein import	1.01003
YMR041C	ARA2	4	1	6	3.99	0.709	4.03	0.682	-0.000232	COS12-screen-1	0.0215	-0.0249	-0.0164	1.33	1.37	0.264	0.107	9817	2927	NAD-dependent arabinose dehydrogenase	1.01003
YMR285C	NGL2	5	3	4	3.99	0.674	4.03	0.654	0.00199	COS12-screen-1	0.0202	-0.018	0.00285	1.15	1.12	0.273	0.121	10794	1331	Protein involved in 5.8S rRNA processing	1.01003
YNL278W	CAF120	5	8	11	4.01	0.636	4.05	0.621	-0.000575	COS12-screen-1	0.0274	-0.0149	-0.00533	1.33	1.3	0.276	0.112	9819	1792	Part of the CCR4-NOT transcriptional regulatory complex	1.00998
YDR171W	HSP42	23	4	6	4.01	0.767	4.05	0.745	0.000189	COS12-screen-3	0.0251	-0.0168	-0.018	1.33	1.33	0.255	0.11	7103	4851	Small heat shock protein (sHSP) with chaperone activity	1.00998
YLR296W		23	1	4	4.02	0.64	4.06	0.628	-0.00225	COS12-screen-3	0.0293	-0.0118	0.0068	1.26	1.08	0.275	0.124	8643	4373	Dubious open reading frame	1.00995
YMR315W		33	8	12	4.02	0.692	4.06	0.688	7.67e-05	COS12-screen-4	0.0292	-0.00157	-0.00853	1.33	1.08	0.258	0.118	11524	721	Protein with NADP(H) oxidoreductase activity	1.00995
YLR295C	ATP14	23	1	3	4.02	0.648	4.06	0.658	0.000372	COS12-screen-3	0.0283	0.0115	0.0139	1.3	1.08	0.278	0.13	9482	3354	Subunit h of the F0 sector of mitochondrial F1F0 ATP synthase	1.00995
YGR210C		33	5	4	4.02	0.788	4.06	0.793	-0.0009	COS12-screen-4	0.024	0.011	-0.00995	1.3	1.41	0.272	0.109	10509	1788	Putative protein of unknown function	1.00995
YDR206W	EBS1	23	6	5	4.02	0.769	4.06	0.725	-0.00257	COS12-screen-3	0.0229	-0.0391	-0.0111	1.26	1.26	0.273	0.107	9271	2523	Protein involved in translation inhibition and nonsense-mediated decay	1.00995
YLR120C	YPS1	3	1	2	4.03	0.708	4.07	0.708	-0.00234	COS12-screen-1	0.0279	0.00359	0.00651	1.41	1.3	0.276	0.123	10787	1839	Aspartic protease	1.00993
YER064C	VHR2	33	4	3	4.04	0.807	4.08	0.803	0.00453	COS12-screen-4	0.0291	0.00263	-0.0282	1.3	1.26	0.258	0.0984	10661	1413	Non-essential nuclear protein	1.0099
YMR133W	REC114	34	7	11	4.05	0.805	4.09	0.807	-0.00369	COS12-screen-4	0.034	0.00816	-0.00947	1.41	1.23	0.271	0.11	10884	992	Protein involved in early stages of meiotic recombination	1.00988
YOL098C		33	1	3	4.05	0.825	4.09	0.825	0.00136	COS12-screen-4	0.0285	0.00659	-0.0146	1.23	1.01	0.258	0.112	10931	1636	Putative metalloprotease	1.00988
YKR067W	GPT2	32	4	4	4.05	0.818	4.09	0.798	-0.00276	COS12-screen-4	0.0273	-0.0133	-0.0119	1.33	1.3	0.271	0.108	9761	1952	Glycerol-3-phosphate/dihydroxyacetone phosphate sn-1 acyltransferase	1.00988
YGR260W	TNA1	31	8	4	4.05	0.786	4.09	0.783	0.000357	COS12-screen-4	0.026	0.00276	-0.0219	1.33	1.44	0.267	0.0995	10988	1186	High affinity nicotinic acid plasma membrane permease	1.00988
YMR209C		33	8	5	4.05	0.802	4.09	0.78	-0.00067	COS12-screen-4	0.0259	-0.016	-0.0119	1.23	1.33	0.27	0.108	9937	1942	Putative S-adenosylmethionine-dependent methyltransferase	1.00988
YLR303W	MET17	23	1	8	4.06	0.75	4.1	0.735	-0.0015	COS12-screen-3	0.0221	-0.0112	-0.0122	1.23	1.3	0.268	0.109	7404	4619	O-acetyl homoserine-O-acetyl serine sulfhydrylase	1.00985
YML079W		3	2	6	4.07	0.768	4.11	0.777	0.0126	COS12-screen-1	0.0388	0.013	-0.0231	1.3	1.41	0.284	0.0896	12709	201	Non-essential protein of unknown function	1.00983
YLR297W		23	1	5	4.07	0.665	4.11	0.7	0.00246	COS12-screen-3	0.0346	0.0366	0.0129	1.3	1.37	0.285	0.125	8381	4311	Protein of unknown function	1.00983
YMR258C	ROY1	5	1	8	4.09	0.638	4.13	0.624	0.000561	COS12-screen-1	0.0352	-0.0138	0.00651	1.23	0.938	0.267	0.128	11257	1917	GTPase inhibitor with similarity to F-box proteins	1.00978
YLR057W	MNL2	2	5	3	4.15	0.732	4.19	0.726	0.00223	COS12-screen-1	0.04	-0.00215	-0.00512	1.37	1.3	0.269	0.115	9151	2589	Putative mannosidase involved in ER-associated protein degradation	1.00964
YLL061W	MMP1	2	2	6	4.21	0.752	4.25	0.732	0.000237	COS12-screen-1	0.0388	-0.0159	-0.0126	1.23	1.12	0.257	0.114	9117	2996	High-affinity S-methylmethionine permease	1.0095
YLL058W		2	2	4	4.29	0.813	4.33	0.813	0.00103	COS12-screen-1	0.0439	0.00599	0.00526	1.37	1.19	0.288	0.115	9799	2011	Putative protein of unknown function with similarity to Str2p	1.00932
YLR011W	LOT6	2	2	12	4.39	0.859	4.43	0.846	-1.68e-06	COS12-screen-1	0.0549	-0.00462	-0.0179	1.33	1.48	0.268	0.103	8970	2524	FMN-dependent NAD(P)H:quinone reductase	1.00911
YLL056C		2	2	2	4.39	0.918	4.43	0.898	0.000567	COS12-screen-1	0.0537	-0.00973	-0.00436	1.33	1.33	0.287	0.106	10260	1654	Putative protein of unknown function	1.00911
YBR240C	THI2	10	6	3	3.53	0.685	3.56	0.671	-0.00155	COS12-screen-1	-0.0248	-0.0123	0.00496	1.33	1.23	0.28	0.12	8510	3446	Transcriptional activator of thiamine biosynthetic genes	1.0085
YDR419W	RAD30	12	3	5	3.54	0.674	3.57	0.669	-2.27e-06	COS12-screen-1	-0.0255	-0.00425	0.000293	1.19	1.23	0.29	0.11	9979	2913	DNA polymerase eta	1.00847
YDR092W	UBC13	11	2	6	3.55	0.672	3.58	0.678	-0.00137	COS12-screen-1	-0.0103	0.00722	0.00143	1.3	1.3	0.268	0.122	9532	2012	E2 ubiquitin-conjugating enzyme	1.00845
YDR130C	FIN1	11	5	5	3.56	0.672	3.59	0.669	0.00155	COS12-screen-1	-0.0134	-0.000653	-0.00571	1.23	1.3	0.277	0.11	9154	2779	Spindle pole body-related intermediate filament protein	1.00843
YIL005W	EPS1	30	6	2	3.58	0.653	3.61	0.643	0.000438	COS12-screen-3	-0.00742	-0.01	-0.02	1.26	1.23	0.255	0.108	10504	1955	ER protein with chaperone and co-chaperone activity	1.00838
YBR194W	AIM4	10	3	1	3.58	0.676	3.61	0.672	-0.00107	COS12-screen-1	-0.0094	-0.00278	-0.0043	1.23	1.33	0.261	0.121	9325	3731	Protein proposed to be associated with the nuclear pore complex	1.00838
YBR212W	NGR1	10	4	3	3.58	0.67	3.61	0.663	-0.000244	COS12-screen-1	-0.0099	-0.00603	-0.0115	1.48	1.26	0.258	0.115	10788	2349	RNA binding protein that negatively regulates growth rate	1.00838
YBR209W		10	4	1	3.58	0.653	3.61	0.646	-2.13e-06	COS12-screen-1	-0.0206	-0.00648	-0.0025	1.41	1.12	0.277	0.114	9903	3608	Dubious open reading frame	1.00838
YDR425W	SNX41	12	3	10	3.59	0.614	3.62	0.625	-0.000134	COS12-screen-1	-0.00985	0.00968	0.0116	1.37	1.44	0.264	0.135	11235	1730	Sorting nexin	1.00836
YJL134W	LCB3	21	6	10	3.59	0.618	3.62	0.6	-0.000397	COS12-screen-2	-0.0123	-0.0183	-0.00252	1.26	1.26	0.283	0.11	7549	3282	Long-chain base-1-phosphate phosphatase	1.00836
YCL013W		16	2	10	3.59	0.64	3.62	0.64	-0.000195	COS12-screen-2	-0.0147	-0.000313	-0.00288	1.33	1.3	0.272	0.116	7135	4303	Deleted ORF	1.00836
YLR270W	DCS1	22	7	8	3.59	0.64	3.62	0.636	-0.000124	COS12-screen-2	-0.0163	-0.00372	0.00228	1.3	1.3	0.271	0.122	6568	4247	Non-essential hydrolase involved in mRNA decapping	1.00836
YDR408C	ADE8	12	2	10	3.59	0.627	3.62	0.643	-0.000874	COS12-screen-1	-0.0183	0.0157	0.00488	1.19	1.05	0.276	0.121	10298	2521	Phosphoribosyl-glycinamide transformylase	1.00836
YDL096C	OPI6	40	2	11	3.59	0.649	3.62	0.65	0.000711	COS12-screen-5	-0.021	0.00207	-0.00938	1.33	1.3	0.272	0.109	10182	668	Dubious open reading frame	1.00836
YDR359C	EAF1	11	7	10	3.6	0.629	3.63	0.639	-0.000275	COS12-screen-1	-0.00973	0.0103	0.00527	1.41	1.23	0.275	0.123	9045	3347	Component of the NuA4 histone acetyltransferase complex	1.00833
YJR051W	OSM1	40	1	11	3.6	0.658	3.63	0.66	0.000308	COS12-screen-5	-0.0105	0.00345	0.000902	1.3	1.26	0.284	0.113	9046	1535	Fumarate reductase, catalyzes the reduction of fumarate to succinate	1.00833
YNL015W	PBI2	41	1	12	3.6	0.669	3.63	0.664	-0.000547	COS12-screen-5	-0.0114	-0.0042	0.003	1.3	1.52	0.287	0.114	8268	2007	Cytosolic inhibitor of vacuolar proteinase B (PRB1)	1.00833
YIL015W	BAR1	30	6	7	3.6	0.627	3.63	0.647	-6.4e-05	COS12-screen-3	-0.0141	0.0197	0.0249	1.19	1.48	0.297	0.13	9278	3311	Aspartyl protease	1.00833
YJL193W		21	2	11	3.61	0.63	3.64	0.627	-0.000345	COS12-screen-2	-0.00539	-0.00293	0.0053	1.08	1.33	0.272	0.124	8675	2888	Putative protein of unknown function	1.00831
YHR139C-A		15	6	10	3.61	0.61	3.64	0.606	0.000504	COS12-screen-2	-0.0102	-0.00498	-0.0124	1.3	1.3	0.269	0.108	5734	1983	Dubious open reading frame	1.00831
YBR219C		10	4	10	3.61	0.639	3.64	0.613	0.00112	COS12-screen-1	-0.0116	-0.0265	-0.00284	1.33	1.37	0.276	0.114	10669	1431	Putative protein of unknown function	1.00831
YBR264C	YPT10	10	7	8	3.61	0.625	3.64	0.636	0.00115	COS12-screen-1	-0.0124	0.0106	0.00964	1.26	1.3	0.283	0.123	8687	4117	Rab family GTP-binding protein	1.00831
YLR253W	MCP2	22	6	5	3.61	0.629	3.64	0.633	-0.000664	COS12-screen-2	-0.0125	0.00453	0.0086	1.3	1.41	0.272	0.127	8319	3040	Mitochondrial protein of unknown function involved in lipid homeostas	1.00831
YEL009C	GCN4	12	5	2	3.61	0.615	3.64	0.627	-0.0012	COS12-screen-1	-0.0131	0.0118	0.00309	1.33	1.3	0.272	0.122	9857	3190	bZIP transcriptional activator of amino acid biosynthetic genes	1.00831
YIL145C	PAN6	43	2	11	3.61	0.678	3.64	0.666	-0.00142	COS12-screen-5	-0.0139	-0.0107	0.00737	1.55	1.26	0.292	0.116	9227	1340	Pantothenate synthase	1.00831
YJL182C		21	3	10	3.61	0.604	3.64	0.626	-0.000112	COS12-screen-2	-0.0192	0.0208	-0.00157	1.19	1.15	0.277	0.114	8907	1993	Dubious open reading frame	1.00831
YDR266C	HEL2	30	1	7	3.62	0.623	3.65	0.676	0.000934	COS12-screen-3	-0.00445	0.0525	0.03	1.23	1.41	0.28	0.145	9548	2396	RING finger ubiquitin ligase (E3)	1.00829
YOR264W	DSE3	20	8	5	3.62	0.618	3.65	0.61	0	COS12-screen-2	-0.00886	-0.00807	0.01	1.3	1.19	0.277	0.127	8510	2166	Daughter cell-specific protein, may help establish daughter fate	1.00829
YBR250W	SPO23	10	6	11	3.62	0.679	3.65	0.645	-0.00176	COS12-screen-1	-0.00989	-0.033	-0.0159	1.33	1.33	0.261	0.109	9752	2264	Protein of unknown function	1.00829
YOR155C	ISN1	20	1	10	3.62	0.599	3.65	0.61	0.00013	COS12-screen-2	-0.0104	0.0095	0.0122	1.05	1.26	0.288	0.122	8514	4035	Inosine 5'-monophosphate (IMP)-specific 5'-nucleotidase	1.00829
YHR155W	YSP1	15	7	7	3.62	0.635	3.65	0.631	-0.000136	COS12-screen-2	-0.0112	-0.00396	0.00313	1.37	1.3	0.279	0.118	8792	5629	Mitochondrial protein	1.00829
YDR371W	CTS2	11	8	6	3.62	0.655	3.65	0.663	-0.00074	COS12-screen-1	-0.012	0.00918	0.0155	1.15	1.3	0.277	0.132	9133	3928	Putative chitinase	1.00829
YOR247W	SRL1	20	7	8	3.62	0.64	3.65	0.639	-0.000516	COS12-screen-2	-0.0176	-0.000429	0.00252	1.12	1.33	0.278	0.118	9245	1769	Mannoprotein that exhibits a tight association with the cell wall	1.00829
YOR202W	HIS3	20	4	10	3.63	0.636	3.66	0.634	0.000409	COS12-screen-2	-0.00654	-0.0009	-0.00465	1.19	1.41	0.268	0.117	8474	3089	Imidazoleglycerol-phosphate dehydratase	1.00826
YBR197C		10	3	3	3.63	0.705	3.66	0.701	-0.00165	COS12-screen-1	-0.00766	-0.00121	0.00166	1.37	1.3	0.267	0.123	10250	2479	Protein of unknown function	1.00826
YNL030W	HHF2	41	2	11	3.63	0.671	3.66	0.673	-0.000816	COS12-screen-5	-0.0112	0.00358	-0.0135	1.52	1.33	0.261	0.111	8999	1929	Histone H4	1.00826
YPL223C	GRE1	8	8	12	3.63	0.657	3.66	0.645	-0.00174	COS12-screen-1	-0.0121	-0.0112	0.0077	1.3	1.01	0.272	0.127	9055	1786	Hydrophilin essential in desiccation-rehydration process	1.00826
YDR309C	GIC2	30	4	2	3.63	0.669	3.66	0.677	-0.000135	COS12-screen-3	-0.0188	0.00947	0.00618	1.41	1.15	0.282	0.12	9757	2777	Redundant rho-like GTPase Cdc42p effector	1.00826
YJL208C	NUC1	21	1	11	3.64	0.615	3.67	0.625	-0.00027	COS12-screen-2	-0.0129	0.0101	-0.000458	1.26	1.37	0.278	0.115	7407	1304	Major mitochondrial nuclease	1.00824
YLR345W		21	8	7	3.64	0.652	3.67	0.66	0.000825	COS12-screen-2	-0.013	0.00913	0.00253	1.37	0.866	0.26	0.128	8769	2575	Similar to 6-phosphofructo-2-kinase enzymes	1.00824
YLR251W	SYM1	22	6	3	3.64	0.661	3.67	0.656	0.00209	COS12-screen-2	-0.013	-0.00374	-0.00612	1.26	1.33	0.28	0.108	8586	2151	Protein required for ethanol metabolism	1.00824
YJR052W	RAD7	40	1	12	3.64	0.655	3.67	0.658	0.00065	COS12-screen-5	-0.0133	0.00381	-0.0139	1.41	1.33	0.273	0.105	8843	2160	Nucleotide excision repair (NER) protein	1.00824
YCR021C	HSP30	16	7	4	3.64	0.661	3.67	0.688	0.00131	COS12-screen-2	-0.0173	0.0279	0.00329	1.41	1.23	0.276	0.12	7229	4232	Negative regulator of the H(+)-ATPase Pma1p	1.00824
YPR007C	REC8	46	5	9	3.65	0.691	3.68	0.673	-0.00116	COS12-screen-5	-0.00797	-0.0158	-0.00227	1.3	0.938	0.262	0.122	9251	2577	Meiosis-specific component of sister chromatid cohesion complex	1.00822
YDR272W	GLO2	30	1	11	3.65	0.638	3.68	0.634	-0.000203	COS12-screen-3	-0.00949	-0.00344	-0.0062	1.37	1.26	0.277	0.11	7987	3758	Cytoplasmic glyoxalase II	1.00822
YCR014C	POL4	16	6	9	3.65	0.648	3.68	0.665	0.000435	COS12-screen-2	-0.0115	0.0181	0.013	1.3	1.41	0.286	0.125	7660	3949	DNA polymerase IV	1.00822
YGR121C	MEP1	19	6	2	3.65	0.66	3.68	0.658	-0.000771	COS12-screen-2	-0.0137	-0.0018	-1.37e-05	1.37	1.12	0.277	0.116	10546	1592	Ammonium permease	1.00822
YDR279W	RNH202	30	2	6	3.66	0.671	3.69	0.676	1.21e-05	COS12-screen-3	-0.00599	0.00655	0.0167	1.37	1.19	0.286	0.128	9284	2525	Ribonuclease H2 subunit	1.0082
YBR176W	ECM31	10	1	12	3.66	0.687	3.69	0.691	0.000198	COS12-screen-1	-0.00668	0.00565	-0.0157	1.33	1.19	0.26	0.11	9322	3195	Ketopantoate hydroxymethyltransferase	1.0082
YJL212C	OPT1	21	1	7	3.66	0.613	3.69	0.613	-4.94e-05	COS12-screen-2	-0.0107	-0.000396	-0.0109	1.23	1.23	0.271	0.108	8473	3119	Proton-coupled oligopeptide transporter of the plasma membrane	1.0082
YDL051W	LHP1	47	6	9	3.66	0.64	3.69	0.633	0.000433	COS12-screen-5	-0.0107	-0.00689	-0.0145	1.19	1.12	0.272	0.105	9182	2828	RNA binding protein required for maturation of tRNA and U6 snRNA	1.0082
YLR364W	GRX8	22	1	8	3.66	0.64	3.69	0.626	0.000885	COS12-screen-2	-0.016	-0.014	0.00276	1.33	1.26	0.298	0.108	8888	3161	Glutaredoxin that employs a dithiol mechanism of catalysis	1.0082
YLR280C		22	8	1	3.67	0.651	3.7	0.651	-0.00148	COS12-screen-2	-0.00223	0.00136	0.00969	1.26	1.23	0.271	0.129	6360	3860	Dubious open reading frame	1.00817
YDL169C	UGX2	40	6	10	3.67	0.655	3.7	0.699	0.00342	COS12-screen-5	-0.00381	0.0452	0.00555	1.33	1.3	0.279	0.12	8680	2233	Protein of unknown function	1.00817
YLR241W		22	5	10	3.67	0.646	3.7	0.637	0.000443	COS12-screen-2	-0.00596	-0.00914	-0.00963	1.37	1.26	0.263	0.114	7079	4157	Putative protein of unknown function	1.00817
YLR283W		22	8	5	3.67	0.66	3.7	0.657	-0.00015	COS12-screen-2	-0.00951	-0.00233	-0.0145	1.26	1.15	0.27	0.105	6563	3498	Putative protein of unknown function	1.00817
YLR351C	NIT3	21	8	11	3.67	0.635	3.7	0.625	-0.000597	COS12-screen-2	-0.0122	-0.00968	0.00315	1.33	1.19	0.287	0.114	5920	5124	Nit protein	1.00817
YIL099W	SGA1	42	8	5	3.67	0.708	3.7	0.701	-0.00132	COS12-screen-5	-0.0124	-0.00341	-0.00364	1.48	1.37	0.272	0.115	8629	1588	Intracellular sporulation-specific glucoamylase	1.00817
YDL112W	TRM3	40	3	8	3.67	0.671	3.7	0.7	0.00208	COS12-screen-5	-0.0126	0.0302	0.00796	1.41	1.37	0.277	0.124	10542	1319	2'-O-ribose methyltransferase	1.00817
YKL026C	GPX1	17	6	11	3.68	0.615	3.71	0.634	-0.000377	COS12-screen-2	-0.000741	0.018	0.0099	1.15	1.19	0.277	0.126	10623	871	Phospholipid hydroperoxide glutathione peroxidase	1.00815
YGR079W		19	4	6	3.68	0.667	3.71	0.639	-0.00159	COS12-screen-2	-0.00147	-0.0268	-0.0062	1.41	1.08	0.263	0.118	10040	2329	Putative protein of unknown function	1.00815
YHR130C		15	6	1	3.68	0.718	3.71	0.724	0.000637	COS12-screen-2	-0.00263	0.00856	-0.0131	1.37	1.15	0.277	0.103	11289	1831	Dubious open reading frame	1.00815
YOR170W		20	2	7	3.68	0.651	3.71	0.675	-0.000504	COS12-screen-2	-0.00818	0.0255	0.00764	1.33	1.23	0.27	0.128	10077	2776	Dubious open reading frame	1.00815
YPL263C	KEL3	8	6	7	3.68	0.668	3.71	0.668	-0.00218	COS12-screen-1	-0.014	0.000635	-0.0116	1.41	1.15	0.267	0.11	9527	1883	Cytoplasmic protein of unknown function	1.00815
YOR081C	TGL5	6	8	6	3.68	0.699	3.71	0.722	-0.00201	COS12-screen-1	-0.0145	0.0259	0.0208	1.41	1.37	0.295	0.127	9107	2245	Bifunctional triacylglycerol lipase and LPA acyltransferase	1.00815
YGL156W	AMS1	49	2	9	3.69	0.655	3.72	0.649	5.85e-05	COS12-screen-5	-0.00164	-0.00565	0.00463	1.44	1.26	0.274	0.122	9149	2355	Vacuolar alpha mannosidase	1.00813
YOR104W	PIN2	19	6	8	3.69	0.647	3.72	0.641	1.47e-05	COS12-screen-2	-0.00224	-0.00548	-0.00229	1.23	1.37	0.278	0.113	9601	2508	Protein that induces appearance of [PIN+] prion when overproduced	1.00813
YPL178W	CBC2	9	4	2	3.69	0.681	3.72	0.663	-0.00213	COS12-screen-1	-0.00513	-0.0162	-0.00314	1.23	1.44	0.259	0.123	9536	2688	Small subunit of the heterodimeric cap binding complex with Sto1p	1.00813
YMR247C	RKR1	4	8	9	3.69	0.636	3.72	0.65	0.000146	COS12-screen-1	-0.00662	0.0139	0.00327	1.41	1.3	0.276	0.12	9728	2112	RING domain E3 ubiquitin ligase	1.00813
YBR020W	GAL1	42	1	6	3.69	0.675	3.72	0.711	0.00246	COS12-screen-5	-0.00881	0.0375	0.0109	1.55	1.33	0.286	0.122	8637	2069	Galactokinase	1.00813
YOR115C	TRS33	19	7	6	3.69	0.68	3.72	0.691	-0.000464	COS12-screen-2	-0.00913	0.0124	0.0202	1.26	1.44	0.284	0.132	9232	2341	Core component of transport protein particle (TRAPP) complexes I-III	1.00813
YLR281C		22	8	3	3.7	0.665	3.73	0.675	0.0014	COS12-screen-2	0.00212	0.0116	0.00487	1.37	1.3	0.276	0.122	7290	3110	Putative protein of unknown function	1.00811
YGR097W	ASK10	19	5	2	3.7	0.663	3.73	0.681	-1.58e-06	COS12-screen-2	0.000545	0.0184	-0.00707	1.41	1.15	0.276	0.11	10449	1936	Component of RNA polymerase II holoenzyme	1.00811
YGR053C		44	2	7	3.7	0.667	3.73	0.628	0.000396	COS12-screen-5	-0.00426	-0.038	-0.0333	1.41	1.41	0.25	0.0976	9499	1434	Putative protein of unknown function	1.00811
YLR363C	NMD4	22	1	7	3.7	0.641	3.73	0.643	-0.000142	COS12-screen-2	-0.00891	0.00254	0.00181	1.33	1.01	0.27	0.122	9288	3026	Protein that may be involved in nonsense-mediated mRNA decay	1.00811
YOR215C	AIM41	20	5	6	3.7	0.66	3.73	0.659	-0.00164	COS12-screen-2	-0.0109	-0.000101	0.0044	1.19	1.05	0.274	0.122	9742	2195	Putative protein of unknown function	1.00811
YOR064C	YNG1	6	7	3	3.7	0.687	3.73	0.745	0.00321	COS12-screen-1	-0.0135	0.0598	0.0235	1.33	1.33	0.299	0.128	9348	2269	Subunit of the NuA3 histone acetyltransferase complex	1.00811
YDL187C		40	8	4	3.7	0.693	3.73	0.686	0.00228	COS12-screen-5	-0.0142	-0.00525	-0.0104	1.41	1.44	0.279	0.105	6135	4599	Dubious open reading frame	1.00811
YGL157W	ARI1	49	2	10	3.71	0.639	3.74	0.642	0.00169	COS12-screen-5	0.00371	0.00367	-0.0145	1.15	1.05	0.252	0.115	9379	2200	NADPH-dependent aldehyde reductase	1.00809
YLR134W	PDC5	16	8	3	3.71	0.687	3.74	0.679	-0.000647	COS12-screen-2	0.00325	-0.00563	-0.00915	1.3	1.26	0.271	0.11	8378	2899	Minor isoform of pyruvate decarboxylase	1.00809
YLR278C		22	7	11	3.71	0.634	3.74	0.626	-0.000359	COS12-screen-2	-0.000947	-0.00745	-0.00657	1.23	1.3	0.263	0.117	7103	3758	Zinc-cluster protein	1.00809
YMR119W	ASI1	44	7	10	3.71	0.66	3.74	0.684	0.00183	COS12-screen-5	-0.0038	0.0257	0.0128	1.37	1.3	0.293	0.121	8241	2405	Putative integral membrane E3 ubiquitin ligase	1.00809
YNL200C		28	7	9	3.71	0.634	3.74	0.629	-0.000257	COS12-screen-3	-0.00478	-0.00538	0.016	1.19	1.12	0.283	0.129	7784	2490	NADHX epimerase	1.00809
YNL072W	RNH201	43	6	9	3.71	0.701	3.74	0.7	0.00152	COS12-screen-5	-0.00555	0.00135	0.0139	1.26	1.15	0.284	0.126	9060	1552	Ribonuclease H2 catalytic subunit	1.00809
YDL038C		47	5	11	3.71	0.65	3.74	0.636	-0.00197	COS12-screen-5	-0.00559	-0.0134	-0.000703	1.19	1.23	0.268	0.12	8883	2597	Merged open reading frame	1.00809
YKL201C	MNN4	44	5	10	3.71	0.667	3.74	0.645	-0.00233	COS12-screen-5	-0.00771	-0.021	-0.00325	1.23	1.15	0.283	0.11	8955	1606	Putative positive regulator of mannosylphosphate transferase Mnn6p	1.00809
YER065C	ICL1	13	5	2	3.71	0.617	3.74	0.637	0.000172	COS12-screen-2	-0.00784	0.0192	0.0184	1.15	1.15	0.277	0.135	9873	2385	Isocitrate lyase	1.00809
YOR266W	PNT1	45	8	6	3.71	0.668	3.74	0.66	-0.000529	COS12-screen-5	-0.00799	-0.00673	-0.00228	1.44	1.26	0.271	0.117	10791	845	Mitochondrial integral inner membrane protein	1.00809
YDL044C	MTF2	47	6	3	3.71	0.681	3.74	0.69	0.000906	COS12-screen-5	-0.00857	0.0115	-0.000971	1.26	1.33	0.279	0.114	10019	2044	Mitochondrial protein that interacts with mitochondrial RNA polymerase	1.00809
YDL034W		47	5	7	3.71	0.682	3.74	0.683	-0.000386	COS12-screen-5	-0.00973	0.00293	-0.00165	1.12	1.08	0.27	0.118	10084	2335	Dubious open reading frame	1.00809
YJR030C		40	1	2	3.71	0.666	3.74	0.662	0.00266	COS12-screen-5	-0.00998	-0.0027	-0.0169	1.33	1.52	0.281	0.0972	10389	1018	Putative protein of unknown function	1.00809
YJR058C	APS2	40	2	5	3.72	0.661	3.75	0.671	0.00142	COS12-screen-5	0.00316	0.0108	0.0122	1.3	1.66	0.268	0.133	10250	810	Small subunit of the clathrin-associated adaptor complex AP-2	1.00806
YGL154C	LYS5	49	2	8	3.72	0.638	3.75	0.638	-0.00153	COS12-screen-5	0.00284	0.000355	0.0149	1.41	1.08	0.278	0.131	11753	766	Phosphopantetheinyl transferase involved in lysine biosynthesis	1.00806
YPL113C		9	7	12	3.72	0.641	3.75	0.644	-0.000904	COS12-screen-1	-0.00233	0.00357	0.00183	1.33	1.23	0.264	0.125	8468	3311	Glyoxylate reductase	1.00806
YOR343C		7	4	12	3.72	0.657	3.75	0.678	-0.00248	COS12-screen-1	-0.00349	0.0222	0.00803	1.3	1.33	0.259	0.134	11697	410	Dubious open reading frame	1.00806
YDL021W	GPM2	47	4	9	3.72	0.672	3.75	0.705	0.00168	COS12-screen-5	-0.00496	0.0343	-0.00816	1.15	1.15	0.273	0.11	10068	1597	Homolog of Gpm1p phosphoglycerate mutase	1.00806
YPL140C	MKK2	9	6	6	3.72	0.664	3.75	0.676	-0.000223	COS12-screen-1	-0.0052	0.0138	0.0171	1.23	1.44	0.295	0.124	9961	2146	MAPKK involved in the protein kinase C signaling pathway	1.00806
YDL061C	RPS29B	47	7	4	3.72	0.662	3.75	0.657	0.00294	COS12-screen-5	-0.0072	-0.00376	-0.0258	1.3	1.3	0.263	0.0977	9169	2844	Protein component of the small (40S) ribosomal subunit	1.00806
YDR459C	PFA5	48	3	1	3.72	0.689	3.75	0.738	0.00228	COS12-screen-5	-0.00726	0.0508	0.0147	1.37	1.62	0.286	0.126	9266	1477	Palmitoyltransferase with autoacylation activity	1.00806
YBR171W	SEC66	47	3	8	3.72	0.681	3.75	0.763	0.00141	COS12-screen-5	-0.00961	0.0844	-0.00548	1.37	1.12	0.271	0.114	11815	465	Non-essential subunit of Sec63 complex	1.00806
YPR179C	HDA3	26	1	9	3.72	0.631	3.75	0.65	0.00142	COS12-screen-3	-0.0134	0.0199	-0.00401	1.3	0.974	0.271	0.115	11745	1074	Subunit of the HDA1 histone deacetylase complex	1.00806
YCR088W	ABP1	45	2	8	3.73	0.679	3.76	0.644	0.00352	COS12-screen-5	0.00478	-0.0338	-0.0141	1.44	0.541	0.276	0.103	11853	214	Actin-binding protein of the cortical actin cytoskeleton	1.00804
YPL194W	DDC1	9	2	12	3.73	0.667	3.76	0.654	-0.000332	COS12-screen-1	0.00449	-0.0111	-0.00189	1.3	1.52	0.263	0.122	9039	2410	DNA damage checkpoint protein	1.00804
YKL103C	APE1	18	3	11	3.73	0.619	3.76	0.602	-0.000933	COS12-screen-2	0.00186	-0.0179	-0.002	1.48	1.12	0.27	0.118	10722	1180	Vacuolar aminopeptidase yscI	1.00804
YGR182C		14	2	12	3.73	0.687	3.76	0.661	-0.00142	COS12-screen-2	-0.000665	-0.024	-0.00634	1.41	1.15	0.277	0.11	10307	1385	Dubious open reading frame	1.00804
YOR061W	CKA2	6	7	1	3.73	0.681	3.76	0.685	-0.000189	COS12-screen-1	-0.00142	0.00656	0.000505	1.3	1.48	0.27	0.12	10077	1830	Alpha' catalytic subunit of casein kinase 2 (CK2)	1.00804
YDR006C	SOK1	38	7	10	3.73	0.705	3.76	0.738	0.000169	COS12-screen-4	-0.00252	0.035	0.00339	1.48	1.15	0.274	0.121	10106	1549	Protein of unknown function	1.00804
YBR156C	SLI15	47	2	8	3.73	0.699	3.76	0.709	0.00159	COS12-screen-5	-0.00271	0.0129	0.00299	1.33	1.26	0.276	0.12	9770	2132	Subunit of the conserved chromosomal passenger complex (CPC)	1.00804
YDR541C		26	4	9	3.73	0.619	3.76	0.617	0.00057	COS12-screen-3	-0.00319	-0.00297	-0.00427	1.33	1.23	0.275	0.113	9157	3842	Putative dihydrokaempferol 4-reductase	1.00804
YDR333C	RQC1	30	5	7	3.73	0.666	3.76	0.675	0.00173	COS12-screen-3	-0.0038	0.0101	-0.012	1.37	1.01	0.261	0.113	9817	2643	Component of the ribosome quality control complex (RQC)	1.00804
YPR074C	TKL1	35	3	7	3.73	0.66	3.76	0.668	0.000504	COS12-screen-4	-0.0043	0.00906	-0.0109	1.55	1.55	0.263	0.113	12491	1109	Transketolase	1.00804
YKR015C		29	5	1	3.73	0.694	3.76	0.675	-0.00499	COS12-screen-3	-0.00894	-0.017	-0.0121	1.23	0.938	0.262	0.112	11920	588	Putative protein of unknown function	1.00804
YER184C		50	1	10	3.73	0.689	3.76	0.721	-0.00114	COS12-screen-5	-0.00923	0.0341	0.00982	1.37	1.44	0.269	0.13	11093	1299	Putative zinc cluster protein	1.00804
YPR061C	JID1	35	2	9	3.74	0.648	3.77	0.656	-0.000173	COS12-screen-4	-0.000403	0.00876	0.0116	1.41	1.33	0.281	0.126	12128	1696	Probable Hsp40p co-chaperone	1.00802
YLR235C		22	5	6	3.74	0.701	3.77	0.709	-0.00513	COS12-screen-2	-0.00143	0.0109	0.00227	1.3	1.66	0.275	0.119	10275	461	Dubious open reading frame	1.00802
YOR006C	TSR3	6	2	12	3.74	0.636	3.77	0.643	0.000559	COS12-screen-1	-0.00256	0.00679	0.00792	1.41	1.41	0.27	0.128	10632	2423	Protein required for 20S pre-rRNA processing	1.00802
YER047C	SAP1	13	3	9	3.74	0.59	3.77	0.581	0.000105	COS12-screen-2	-0.00349	-0.0105	-0.0035	1.26	1.08	0.273	0.115	9106	3433	Putative ATPase of the AAA family	1.00802
YNL100W	MIC27	43	8	3	3.74	0.736	3.77	0.759	-0.00106	COS12-screen-5	-0.0036	0.0271	0.0243	1.44	1.37	0.306	0.125	9175	1002	Component of the MICOS complex	1.00802
YKL158W		18	7	4	3.74	0.657	3.77	0.658	-0.000575	COS12-screen-2	-0.00362	0.00187	0.00794	1.23	1.08	0.276	0.125	9254	2560	Merged open reading frame	1.00802
YDL146W	LDB17	40	5	11	3.74	0.697	3.77	0.691	-0.00016	COS12-screen-5	-0.00373	-0.00354	0.00449	1.44	1.19	0.264	0.128	8627	2526	Protein involved in the regulation of endocytosis	1.00802
YGL160W	AIM14	49	3	1	3.74	0.695	3.77	0.686	-0.000572	COS12-screen-5	-0.00445	-0.00718	-0.00401	1.37	1.19	0.264	0.119	9130	2763	NADPH oxidase localized to the perinuclear ER	1.00802
YBR042C	CST26	42	2	12	3.74	0.689	3.77	0.694	0.00395	COS12-screen-5	-0.00551	0.00755	-0.00547	1.41	1.37	0.279	0.11	9572	1214	Putative transferase involved in phospholipid biosynthesis	1.00802
YNL146W		42	5	9	3.74	0.735	3.77	0.72	0.00111	COS12-screen-5	-0.00573	-0.0119	-0.00409	1.3	1.26	0.282	0.109	9182	1635	Putative protein of unknown function	1.00802
YOL083W	ATG34	8	5	7	3.74	0.674	3.77	0.647	0.000872	COS12-screen-1	-0.00587	-0.0254	-0.00356	1.26	1.12	0.275	0.114	10139	1427	Receptor protein involved in selective autophagy during starvation	1.00802
YDL186W		40	8	3	3.74	0.688	3.77	0.679	-0.00021	COS12-screen-5	-0.00718	-0.00702	-0.00544	1.3	1.15	0.273	0.113	9614	1303	Putative protein of unknown function	1.00802
YIL161W		43	3	11	3.74	0.692	3.77	0.688	0.00138	COS12-screen-5	-0.0106	-0.000948	-0.00409	1.41	1.55	0.281	0.11	8437	1527	Putative protein of unknown function	1.00802
YKR088C	TVP38	36	7	9	3.75	0.657	3.78	0.649	0.00187	COS12-screen-4	0.00622	-0.00754	-0.00198	1.41	1.26	0.275	0.115	9608	2931	Integral membrane protein	1.008
YKL100C		18	3	8	3.75	0.652	3.78	0.651	-0.000793	COS12-screen-2	0.00411	-0.0011	0.0199	1.12	1.15	0.278	0.135	10493	2313	Putative protein of unknown function	1.008
YPL167C	REV3	9	4	11	3.75	0.643	3.78	0.652	7.55e-05	COS12-screen-1	-0.000249	0.00991	-0.0101	1.3	1.23	0.27	0.11	8711	2960	Catalytic subunit of DNA polymerase zeta	1.008
YPR188C	MLC2	26	1	12	3.75	0.635	3.78	0.62	-0.0011	COS12-screen-3	-0.000789	-0.0154	-0.000709	1.3	1.23	0.279	0.114	10233	1967	Regulatory light chain for the type II myosin Myo1p	1.008
YKL114C	APN1	18	4	6	3.75	0.647	3.78	0.661	-0.00126	COS12-screen-2	-0.00185	0.0144	0.00828	1.26	1.3	0.266	0.13	10162	2204	Major apurinic/apyrimidinic endonuclease	1.008
YDR004W	RAD57	38	7	8	3.75	0.742	3.78	0.747	-0.00122	COS12-screen-4	-0.00202	0.00896	-0.0111	1.19	1.33	0.277	0.105	10411	864	Protein that stimulates strand exchange	1.008
YDR522C	SPS2	48	6	11	3.75	0.669	3.78	0.654	-0.000275	COS12-screen-5	-0.00219	-0.0127	-0.0044	1.41	1.26	0.269	0.116	8969	2390	Protein expressed during sporulation	1.008
YHR171W	ATG7	46	3	4	3.75	0.733	3.78	0.765	-0.00207	COS12-screen-5	-0.00226	0.035	0.0091	1.37	1.37	0.278	0.125	9655	1670	Autophagy-related protein and dual specificity member of the E1 family	1.008
YDL154W	MSH5	40	6	2	3.75	0.734	3.78	0.727	-0.00248	COS12-screen-5	-0.00334	-0.00344	-0.00712	1.37	1.3	0.268	0.114	8541	2428	Protein of the MutS family	1.008
YDL138W	RGT2	40	5	8	3.75	0.683	3.78	0.695	-0.0017	COS12-screen-5	-0.00399	0.0132	0.0057	1.41	1.33	0.28	0.121	8873	2614	Plasma membrane high glucose sensor that regulates glucose transport	1.008
YER144C	UBP5	26	4	12	3.75	0.645	3.78	0.641	-0.00116	COS12-screen-3	-0.00477	-0.00319	-0.000485	1.19	1.44	0.271	0.119	9742	3022	Putative ubiquitin-specific protease	1.008
YPR151C	SUE1	18	7	1	3.75	0.67	3.78	0.68	0.00189	COS12-screen-2	-0.00553	0.0113	0.00262	1.26	1.37	0.275	0.12	9906	2296	Protein required for degradation of unstable forms of cytochrome c	1.008
YLR410W	VIP1	22	4	4	3.75	0.699	3.78	0.709	-0.00749	COS12-screen-2	-0.0106	0.0127	0.00412	1.41	1.52	0.278	0.12	10548	284	Inositol hexakisphosphate and inositol heptakisphosphate kinase	1.008
YER039C-A		26	4	10	3.76	0.643	3.79	0.641	0.000655	COS12-screen-3	0.00265	-0.000897	0.0063	1.3	1.26	0.286	0.118	10047	2892	Putative protein of unknown function	1.00798
YOL029C		8	1	9	3.76	0.654	3.79	0.663	-0.00136	COS12-screen-1	0.00233	0.00982	-0.000687	1.41	1.33	0.286	0.111	12375	1541	Putative protein of unknown function	1.00798
YGR055W	MUP1	19	2	12	3.76	0.626	3.79	0.605	-2.27e-05	COS12-screen-2	0.00182	-0.0213	-0.00387	1.26	1.15	0.268	0.117	9854	2534	High affinity methionine permease	1.00798
YDR066C	RTR2	10	8	11	3.76	0.609	3.79	0.612	-1.02e-07	COS12-screen-1	0.00181	0.00175	-0.000187	1.3	1.19	0.275	0.117	7677	2559	Protein of unknown function	1.00798
YDR511W	ACN9	48	6	2	3.76	0.681	3.79	0.69	0.00113	COS12-screen-5	0.000769	0.0103	0.00658	1.23	1.55	0.29	0.116	10161	1683	Protein of the mitochondrial intermembrane space	1.00798
YJR119C	JHD2	38	1	10	3.76	0.701	3.79	0.696	0.00602	COS12-screen-4	-4.81e-05	-0.00268	-0.0101	1.44	1.08	0.274	0.108	9178	1931	JmjC domain family histone demethylase	1.00798
YDR534C	FIT1	48	7	7	3.76	0.641	3.79	0.658	0.00259	COS12-screen-5	-0.000161	0.0174	0.0144	1.15	1.33	0.286	0.126	10384	2412	Mannoprotein that is incorporated into the cell wall	1.00798
YGR061C	ADE6	19	3	5	3.76	0.701	3.79	0.714	0.000679	COS12-screen-2	-0.000312	0.0158	0.000451	1.44	1.26	0.28	0.115	10347	1825	Formylglycinamidine-ribonucleotide (FGAM)-synthetase	1.00798
YDL002C	NHP10	47	3	11	3.76	0.672	3.79	0.639	-0.00188	COS12-screen-5	-0.00248	-0.0315	-0.0128	1.26	1.37	0.27	0.107	10729	1055	Protein related to mammalian high mobility group proteins	1.00798
YBR134W		47	1	8	3.76	0.678	3.79	0.686	-0.000307	COS12-screen-5	-0.00293	0.00938	0.0234	1.23	1.37	0.3	0.127	10217	1336	Dubious open reading frame	1.00798
YOR142W	LSC1	20	1	5	3.76	0.673	3.79	0.67	-0.00133	COS12-screen-2	-0.007	-0.0015	-0.0033	1.23	1.23	0.277	0.113	11941	1555	Alpha subunit of succinyl-CoA ligase	1.00798
YJL172W	CPS1	44	4	9	3.77	0.715	3.8	0.696	-0.00301	COS12-screen-5	0.00534	-0.0156	-0.02	1.48	1.88	0.265	0.103	9505	993	Vacuolar carboxypeptidase S	1.00796
YLR390W-A	CCW14	46	4	6	3.77	0.793	3.8	0.756	-0.00214	COS12-screen-5	0.00479	-0.0315	-0.0269	1.52	1.12	0.261	0.0979	9149	2360	Covalently linked cell wall glycoprotein	1.00796
YDL237W	AIM6	38	6	11	3.77	0.695	3.8	0.704	-0.000254	COS12-screen-4	0.00376	0.0114	0.00298	1.44	1.37	0.278	0.118	8729	2482	Putative protein of unknown function	1.00796
YJL024C	APS3	39	7	7	3.77	0.683	3.8	0.705	-0.00225	COS12-screen-5	0.000841	0.0233	-0.00711	1.41	1.01	0.254	0.122	11934	485	Small subunit of the clathrin-associated adaptor complex AP-3	1.00796
YJR107W		38	1	4	3.77	0.705	3.8	0.718	0.00238	COS12-screen-4	-0.000745	0.0155	0.0154	1.33	1.19	0.293	0.123	9179	1781	Putative lipase	1.00796
YDL024C	DIA3	47	5	1	3.77	0.733	3.8	0.759	-0.00324	COS12-screen-5	-0.00088	0.0298	0.0172	1.41	0.902	0.276	0.134	10247	1581	Protein of unknown function	1.00796
YDL156W	CMR1	40	6	4	3.77	0.733	3.8	0.717	0.000606	COS12-screen-5	-0.0027	-0.012	-0.0158	1.44	1.19	0.276	0.101	8331	2775	DNA-binding protein with preference for UV-damaged DNA	1.00796
YMR244C-A	COA6	4	8	7	3.77	0.698	3.8	0.649	-0.00182	COS12-screen-1	-0.00413	-0.0464	-0.0236	1.55	1.19	0.265	0.0993	9804	2287	Protein involved in cytochrome c oxidase (Complex IV) assembly	1.00796
YKL098W	MTC2	18	3	7	3.77	0.671	3.8	0.649	-0.00153	COS12-screen-2	-0.0042	-0.0204	-0.00195	1.19	1.15	0.284	0.111	10703	1869	Protein of unknown function	1.00796
YGR049W	SCM4	19	2	8	3.77	0.698	3.8	0.676	-0.0033	COS12-screen-2	-0.00498	-0.0199	-0.00993	1.44	1.33	0.264	0.113	10974	1904	Mitochondrial outer membrane protein of unknown function	1.00796
YBR008C	FLR1	41	8	8	3.77	0.701	3.8	0.702	-0.00105	COS12-screen-5	-0.00724	0.00353	0.00496	1.3	1.3	0.28	0.12	9993	1279	Plasma membrane transporter of the major facilitator superfamily	1.00796
YDL091C	UBX3	48	1	4	3.78	0.702	3.81	0.712	2.71e-05	COS12-screen-5	0.00775	0.0124	-0.000146	1.3	1.48	0.28	0.114	10035	1234	Subunit of the DSC ubiquitin ligase complex	1.00794
YOR010C	TIR2	6	3	4	3.78	0.656	3.81	0.677	-0.000275	COS12-screen-1	0.00536	0.0216	0.00557	1.19	1.01	0.271	0.125	10318	2641	Putative cell wall mannoprotein	1.00794
YPR017C	DSS4	34	8	7	3.78	0.64	3.81	0.636	-0.000878	COS12-screen-4	0.000721	-0.00425	0.00514	1.3	1.3	0.279	0.12	11732	1099	Guanine nucleotide dissociation stimulator for Sec4p	1.00794
YCR102C		26	3	10	3.78	0.658	3.81	0.691	0.00262	COS12-screen-3	-0.00035	0.0334	0.0135	1.44	1.23	0.28	0.128	10325	2523	Putative protein of unknown function	1.00794
YDL130W-A	STF1	26	4	1	3.78	0.65	3.81	0.657	-0.000618	COS12-screen-3	-0.00248	0.00731	-0.00858	1.3	1.23	0.271	0.111	9505	3158	Protein involved in regulation of the mitochondrial F1F0-ATP synthase	1.00794
YOR300W		38	4	1	3.78	0.743	3.81	0.727	0.000223	COS12-screen-4	-0.00435	-0.0117	0.00755	1.26	1.48	0.284	0.12	8391	2471	Dubious open reading frame	1.00794
YMR246W	FAA4	4	8	8	3.78	0.659	3.81	0.659	0.000528	COS12-screen-1	-0.00487	0.00122	0.00929	1.26	1.3	0.287	0.12	10543	2014	Long chain fatty acyl-CoA synthetase	1.00794
YOR164C	GET4	20	2	3	3.79	0.741	3.82	0.793	0.00162	COS12-screen-2	0.00618	0.0552	-0.00189	1.26	1.33	0.278	0.114	11361	985	Protein involved in inserting tail-anchored proteins into ER membranes	1.00792
YKL081W	TEF4	18	2	7	3.79	0.646	3.82	0.633	-0.000159	COS12-screen-2	0.00589	-0.0128	-0.027	1.26	0.938	0.256	0.1	11565	1147	Gamma subunit of translational elongation factor eEF1B	1.00792
YGR203W	YCH1	14	4	1	3.79	0.644	3.82	0.641	-0.000574	COS12-screen-2	0.005	-0.00226	-0.00691	1.3	1.3	0.274	0.111	10347	2061	Phosphatase with sequence similarity to Cdc25p	1.00792
YMR096W	SNZ1	34	5	8	3.79	0.649	3.82	0.642	0.00154	COS12-screen-4	0.00326	-0.00598	-0.0121	1.3	1.19	0.263	0.112	11517	1927	Protein involved in vitamin B6 biosynthesis	1.00792
YNR021W		41	5	6	3.79	0.757	3.82	0.72	-8.54e-05	COS12-screen-5	0.00143	-0.0322	-0.0102	1.41	1.15	0.279	0.105	9547	1256	Putative protein of unknown function	1.00792
YOR033C	EXO1	6	5	2	3.79	0.675	3.82	0.674	0.00216	COS12-screen-1	0.00136	0.000712	-0.0118	1.26	0.974	0.278	0.104	10972	1239	5'-3' exonuclease and flap-endonuclease	1.00792
YDL190C	UFD2	40	8	7	3.79	0.701	3.82	0.682	-0.00248	COS12-screen-5	0.000304	-0.0166	-0.000473	1.23	0.974	0.28	0.114	10158	1568	Ubiquitin chain assembly factor (E4)	1.00792
YDL184C	RPL41A	40	8	1	3.79	0.703	3.82	0.686	-0.00128	COS12-screen-5	-0.00432	-0.0145	0.00235	1.19	1.15	0.28	0.117	7556	3115	Ribosomal 60S subunit protein L41A	1.00792
YDL121C		40	4	3	3.79	0.77	3.82	0.776	-0.000971	COS12-screen-5	-0.00471	0.0106	-0.00977	1.44	1.19	0.266	0.113	9344	1724	Putative protein of unknown function	1.00792
YER181C		50	1	7	3.79	0.728	3.82	0.694	-0.00542	COS12-screen-5	-0.00715	-0.0304	-0.0139	1.41	1.8	0.241	0.122	11719	830	Dubious open reading frame	1.00792
YHL047C	ARN2	14	4	12	3.8	0.612	3.83	0.637	0.000419	COS12-screen-2	0.00877	0.0247	0.0139	1.26	1.23	0.271	0.133	9294	2883	Transporter	1.00789
YGR177C	ATF2	14	2	8	3.8	0.632	3.83	0.613	-0.000103	COS12-screen-2	0.00712	-0.0188	-0.0112	1.26	1.19	0.261	0.114	10988	1708	Alcohol acetyltransferase	1.00789
YIR044C		45	7	2	3.8	0.762	3.83	0.742	-0.0024	COS12-screen-5	0.0017	-0.0156	-0.0138	1.41	1.37	0.267	0.108	9364	1664	Possible pseudogene in strain S288C	1.00789
YGR022C		37	7	7	3.8	0.703	3.83	0.728	-0.000682	COS12-screen-4	-0.00198	0.0273	0.00921	1.41	1.37	0.281	0.123	9702	2703	Dubious open reading frame	1.00789
YKL124W	SSH4	18	5	2	3.8	0.674	3.83	0.685	0.00125	COS12-screen-2	-0.00235	0.0124	0.0222	1.33	1.33	0.299	0.126	10172	1930	Specificity factor required for Rsp5p-dependent ubiquitination	1.00789
YPR194C	OPT2	26	2	5	3.8	0.69	3.83	0.711	9.09e-05	COS12-screen-3	-0.00667	0.0232	0.00425	1.44	1.19	0.28	0.119	8904	3519	Oligopeptide transporter	1.00789
YCR027C	RHB1	39	4	9	3.81	0.761	3.84	0.774	0.0014	COS12-screen-5	0.00796	0.018	0.00737	1.41	1.44	0.283	0.12	10008	1262	Putative Rheb-related GTPase	1.00787
YDR523C	SPS1	50	4	8	3.81	0.685	3.84	0.719	0.00142	COS12-screen-5	0.00668	0.0354	0.00698	1.23	1.12	0.283	0.12	12154	1065	Putative protein serine/threonine kinase	1.00787
YPL052W	OAZ1	25	2	1	3.81	0.649	3.84	0.644	-0.00134	COS12-screen-3	0.00614	-0.00438	-0.00697	1.15	1.12	0.265	0.116	9075	3042	Regulator of ornithine decarboxylase Spe1p	1.00787
YGR138C	TPO2	13	7	12	3.81	0.596	3.84	0.602	-5.03e-05	COS12-screen-2	0.00538	0.00499	-0.000299	1.3	1.15	0.273	0.118	9394	2958	Polyamine transporter of the major facilitator superfamily	1.00787
YDR173C	ARG82	23	4	7	3.81	0.633	3.84	0.643	0.0022	COS12-screen-3	0.00477	0.00992	-0.00575	1.23	1.12	0.267	0.116	9024	3353	Inositol polyphosphate multikinase (IPMK)	1.00787
YIR038C	GTT1	32	3	9	3.81	0.662	3.84	0.657	-0.000617	COS12-screen-4	-0.00436	-0.00325	0.00661	1.33	1.3	0.286	0.118	9173	2770	ER associated glutathione S-transferase capable of homodimerization	1.00787
YER007C-A	TMA20	13	1	9	3.82	0.598	3.85	0.579	-0.000631	COS12-screen-2	0.00904	-0.0204	-0.00493	1.08	1.05	0.26	0.12	10357	1895	Protein of unknown function that associates with ribosomes	1.00785
YIL162W	SUC2	43	3	12	3.82	0.691	3.85	0.703	0.00318	COS12-screen-5	0.00769	0.0146	0.00132	1.26	1.3	0.282	0.115	8580	2046	Invertase	1.00785
YOL155C	HPF1	45	8	4	3.82	0.757	3.85	0.757	-0.00119	COS12-screen-5	0.00567	0.00392	-0.00978	1.44	1.41	0.263	0.114	10085	1210	Haze-protective mannoprotein	1.00785
YDR147W	EKI1	23	2	12	3.82	0.622	3.85	0.625	-0.00047	COS12-screen-3	0.00483	0.00314	0.00404	1.15	1.12	0.283	0.117	8245	3044	Ethanolamine kinase	1.00785
YLR445W	GMC2	37	2	8	3.82	0.723	3.85	0.724	-0.000864	COS12-screen-4	0.00424	0.00454	-0.00585	1.44	1.33	0.282	0.107	10652	1508	Protein involved in meiotic crossing over	1.00785
YNL085W	MKT1	43	7	6	3.82	0.757	3.85	0.802	0.00668	COS12-screen-5	0.00405	0.0496	0.00456	1.33	1.05	0.286	0.116	9119	948	Protein that forms a complex with Pbp1p	1.00785
YJL021C		39	7	4	3.82	0.748	3.85	0.725	0.00228	COS12-screen-5	0.00386	-0.0191	-0.0158	1.41	1.23	0.274	0.102	10544	864	Merged open reading frame	1.00785
YDR493W	MZM1	50	6	8	3.82	0.653	3.85	0.639	-0.001	COS12-screen-5	0.00159	-0.0131	-0.00944	1.26	1.3	0.271	0.11	12016	1670	Protein required for assembly of the cytochrome bc(1) complex	1.00785
YFR057W		26	6	11	3.82	0.676	3.85	0.675	-0.000494	COS12-screen-3	0.000451	0.00124	-0.00294	1.23	1.19	0.28	0.112	9865	2994	Putative protein of unknown function	1.00785
YCR087C-A		39	6	10	3.83	0.751	3.86	0.751	-0.00143	COS12-screen-5	0.00638	0.00479	-0.0206	1.52	1.19	0.261	0.104	10171	1385	Putative protein of unknown function	1.00783
YFR043C	IRC6	26	5	12	3.83	0.65	3.86	0.642	0.000415	COS12-screen-3	0.0034	-0.00699	0.00143	1.19	1.05	0.278	0.117	9045	3340	Putative protein of unknown function	1.00783
YER173W	RAD24	49	8	11	3.83	0.678	3.86	0.684	0.00122	COS12-screen-5	0.00125	0.00694	0.00162	1.48	1.08	0.269	0.122	8303	2256	Checkpoint protein	1.00783
YMR311C	GLC8	33	8	9	3.83	0.687	3.86	0.739	-0.00399	COS12-screen-4	-0.00101	0.054	0.0518	1.41	1.05	0.309	0.151	11208	411	Regulatory subunit of protein phosphatase 1 (Glc7p)	1.00783
YGR143W	SKN1	13	8	5	3.84	0.593	3.87	0.579	0.00023	COS12-screen-2	0.00327	-0.0146	-0.00869	1.05	1.12	0.271	0.111	9778	4140	Protein involved in sphingolipid biosynthesis	1.00781
YPR146C		25	7	9	3.84	0.659	3.87	0.671	0.000182	COS12-screen-3	0.0022	0.0133	-0.00277	1.12	1.19	0.284	0.11	9568	2958	Dubious open reading frame	1.00781
YDR503C	LPP1	48	5	7	3.84	0.707	3.87	0.706	-0.000878	COS12-screen-5	0.00148	0.00162	-0.0144	1.33	1.3	0.275	0.103	9822	2298	Lipid phosphate phosphatase	1.00781
YPL009C	TAE2	25	4	5	3.84	0.66	3.87	0.685	0.00103	COS12-screen-3	-0.00276	0.0258	0.00619	1.3	0.974	0.281	0.12	9497	2899	Component of the ribosome quality control complex (RQC)	1.00781
YPL087W	YDC1	24	7	8	3.85	0.677	3.88	0.669	-0.000832	COS12-screen-3	0.0102	-0.00623	-0.0086	1.37	1.01	0.257	0.119	11916	717	Alkaline dihydroceramidase, involved in sphingolipid metabolism	1.00779
YMR184W	ADD37	4	4	9	3.85	0.68	3.88	0.675	0.000971	COS12-screen-1	0.00484	-0.00332	-0.016	1.37	1.12	0.26	0.109	8613	3303	Protein of unknown function	1.00779
YPR003C		25	5	2	3.85	0.659	3.88	0.683	0.00177	COS12-screen-3	0.00286	0.0244	0.00193	1.23	1.19	0.277	0.118	9401	3076	Putative sulfate permease	1.00779
YER142C	MAG1	49	7	2	3.85	0.725	3.88	0.727	0.000865	COS12-screen-5	0.000391	0.00558	-0.00701	1.26	1.26	0.271	0.113	7846	3634	3-methyl-adenine DNA glycosylase	1.00779
YBL028C		27	2	8	3.85	0.731	3.88	0.687	-0.00265	COS12-screen-3	0.000187	-0.0397	-0.0244	1.3	1.52	0.263	0.0994	11361	1499	Protein of unknown function that may interact with ribosomes	1.00779
YBL015W	ACH1	27	1	12	3.86	0.66	3.89	0.613	-0.00609	COS12-screen-3	0.0146	-0.0463	-0.0315	1.15	0.758	0.244	0.102	11813	381	Protein with CoA transferase activity	1.00777
YDR210W		23	6	8	3.86	0.661	3.89	0.662	0.000294	COS12-screen-3	0.0127	0.00216	-0.00446	1.3	1.15	0.267	0.117	8475	3228	Predicted tail-anchored plasma membrane protein	1.00777
YBR168W	PEX32	44	8	3	3.86	0.74	3.89	0.752	0.00131	COS12-screen-5	0.0103	0.0162	0.00977	1.3	1.37	0.283	0.123	9885	1069	Peroxisomal integral membrane protein	1.00777
YPL003W	ULA1	25	4	9	3.86	0.624	3.89	0.62	-0.00064	COS12-screen-3	0.00863	-0.00406	0.00554	1.33	1.19	0.275	0.123	8757	3436	Protein that activates Rub1p (NEDD8) before neddylation	1.00777
YMR251W	GTO3	4	8	11	3.86	0.681	3.89	0.67	0.000524	COS12-screen-1	0.00809	-0.00962	-0.00405	1.3	1.26	0.279	0.111	9088	2821	Omega class glutathione transferase	1.00777
YBL069W	AST1	27	5	7	3.86	0.665	3.89	0.681	-0.000477	COS12-screen-3	0.00742	0.0166	-0.00436	1.23	1.3	0.261	0.121	10476	2618	Lipid raft associated protein	1.00777
YHR033W		50	5	9	3.86	0.676	3.89	0.67	-0.00242	COS12-screen-5	0.00709	-0.00479	-0.00614	1.33	1.33	0.271	0.113	11348	1238	Putative protein of unknown function	1.00777
YBL070C		27	5	8	3.86	0.682	3.89	0.667	-0.000889	COS12-screen-3	0.0058	-0.013	-0.00327	1.26	1.15	0.27	0.117	9802	2942	Dubious open reading frame	1.00777
YFL010C	WWM1	50	7	5	3.87	0.682	3.9	0.684	-0.000324	COS12-screen-5	0.0145	0.0037	0.00788	1.23	1.48	0.274	0.126	12293	1867	WW domain containing protein of unknown function	1.00775
YGR250C		44	3	7	3.87	0.762	3.9	0.741	-0.00136	COS12-screen-5	0.00853	-0.0161	-0.0157	1.55	1.19	0.264	0.107	9539	1163	Putative RNA binding protein	1.00775
YCR028C-A	RIM1	45	1	4	3.87	0.788	3.9	0.804	-0.00103	COS12-screen-5	0.00768	0.0213	0.00998	1.26	1.37	0.29	0.119	10179	755	ssDNA-binding protein essential for mitochondrial genome maintenance	1.00775
YDR536W	STL1	26	4	5	3.87	0.697	3.9	0.686	-0.00123	COS12-screen-3	0.00174	-0.0088	-0.00606	1.19	1.12	0.27	0.114	9207	3895	Glycerol proton symporter of the plasma membrane	1.00775
YGL010W		27	7	9	3.88	0.647	3.91	0.649	-0.000384	COS12-screen-3	0.0125	0.00289	-0.00521	1.23	1.15	0.273	0.113	10176	2191	Putative protein of unknown function	1.00773
YPL046C	ELC1	25	2	6	3.88	0.685	3.91	0.676	0.00128	COS12-screen-3	0.00853	-0.00681	-0.00752	1.15	1.19	0.279	0.108	10073	2359	Elongin C, conserved among eukaryotes	1.00773
YJR070C	LIA1	37	7	10	3.88	0.747	3.91	0.762	0.00426	COS12-screen-4	0.00782	0.0193	0.0194	1.19	1.08	0.305	0.12	11236	606	Deoxyhypusine hydroxylase	1.00773
YLR427W	MAG2	37	1	6	3.88	0.719	3.91	0.703	0.000445	COS12-screen-4	0.00774	-0.0123	-0.00735	1.23	1.08	0.266	0.115	10086	1788	Cytoplasmic protein of unknown function	1.00773
YIR039C	YPS6	32	3	10	3.88	0.693	3.91	0.698	0.000792	COS12-screen-4	0.00662	0.00757	0.00663	1.15	1.08	0.28	0.121	9397	2471	Putative GPI-anchored aspartic protease	1.00773
YER101C	AST2	49	4	7	3.88	0.688	3.91	0.688	-0.00205	COS12-screen-5	0.00546	0.00162	0.0112	1.33	1.15	0.284	0.124	9519	2665	Lipid raft associated protein	1.00773
YDR515W	SLF1	50	6	11	3.88	0.698	3.91	0.711	0.00394	COS12-screen-5	0.00535	0.0154	0.00352	1.37	1.15	0.288	0.114	11478	764	RNA binding protein that associates with polysomes	1.00773
YHR001W-A	QCR10	14	8	3	3.88	0.642	3.91	0.631	0.00138	COS12-screen-2	0.00133	-0.0104	-0.00533	1.23	1.26	0.264	0.118	9612	3180	Subunit of the ubiqunol-cytochrome c oxidoreductase complex	1.00773
YCR098C	GIT1	26	3	6	3.88	0.718	3.91	0.715	-0.00487	COS12-screen-3	0.000474	-0.000362	-0.0106	1.3	1.23	0.276	0.106	8763	3453	Plasma membrane permease	1.00773
YML101C	CUE4	34	3	7	3.89	0.727	3.92	0.746	-0.00137	COS12-screen-4	0.0111	0.0221	0.00957	1.37	1.26	0.274	0.127	11982	1475	Protein of unknown function	1.00771
YBL005W	PDR3	27	1	3	3.89	0.72	3.92	0.753	0.00114	COS12-screen-3	0.0102	0.0363	0.000423	1.33	1.12	0.278	0.116	9139	3177	Transcriptional activator of the pleiotropic drug resistance network	1.00771
YDR506C	GMC1	50	6	10	3.89	0.679	3.92	0.694	-0.000128	COS12-screen-5	0.00987	0.0165	-0.00808	1.23	1.33	0.279	0.107	11413	1241	Protein involved in meiotic progression	1.00771
YFL034C-A	RPL22B	26	5	2	3.89	0.713	3.92	0.738	0.000892	COS12-screen-3	0.00753	0.0274	0.00556	1.26	1.12	0.283	0.119	10080	2707	Ribosomal 60S subunit protein L22B	1.00771
YGR152C	RSR1	13	8	12	3.89	0.6	3.92	0.603	-0.000627	COS12-screen-2	0.00685	0.00166	0.000236	1.19	1.3	0.273	0.119	10272	2248	GTP-binding protein of the Ras superfamily	1.00771
YPR122W	AXL1	25	6	3	3.89	0.687	3.92	0.676	-0.0005	COS12-screen-3	0.00586	-0.00934	-0.00562	1.3	1.15	0.286	0.106	10563	1843	Haploid specific endoprotease of a-factor mating pheromone	1.00771
YMR161W	HLJ1	4	3	2	3.89	0.711	3.92	0.712	-0.00275	COS12-screen-1	0.00256	0.00367	-0.00914	1.41	1.05	0.271	0.11	10242	1611	Co-chaperone for Hsp40p	1.00771
YMR306C-A		5	4	10	3.9	0.614	3.93	0.619	0.00136	COS12-screen-1	0.00535	0.00345	-0.0207	1.33	1.19	0.271	0.0988	9949	1953	Dubious open reading frame	1.00769
YGR025W		24	7	2	3.9	0.686	3.93	0.654	-0.00167	COS12-screen-3	0.00463	-0.0298	-0.0172	1.15	1.37	0.274	0.1	11301	1214	Dubious open reading frame	1.00769
YDR218C	SPR28	23	7	2	3.9	0.663	3.93	0.661	-0.000423	COS12-screen-3	0.00232	-0.00137	-0.0126	1.37	1.23	0.281	0.101	7119	4209	Sporulation-specific homolog of the CDC3/10/11/12 family of genes	1.00769
YGR018C		24	6	8	3.91	0.686	3.94	0.69	0.000232	COS12-screen-3	0.00637	0.00585	0.0297	1.26	1.48	0.311	0.128	11893	602	Protein of unknown function	1.00767
YPL067C		24	8	12	3.91	0.655	3.94	0.662	-0.000753	COS12-screen-3	0.00635	0.00778	-0.00195	1.19	1.05	0.28	0.113	10470	2157	Putative protein of unknown function	1.00767
YGL234W	ADE5,7	24	3	6	3.92	0.686	3.95	0.719	0.00188	COS12-screen-3	0.012	0.0352	0.0176	1.19	1.15	0.286	0.129	11391	851	Enzyme of the 'de novo' purine nucleotide biosynthetic pathway	1.00765
YGL236C	MTO1	24	3	8	3.92	0.681	3.95	0.707	0.000879	COS12-screen-3	0.0119	0.0273	0.00794	1.15	1.23	0.277	0.124	10817	1403	Mitochondrial protein	1.00765
YGR225W	AMA1	26	7	4	3.92	0.706	3.95	0.699	-0.00317	COS12-screen-3	0.0107	-0.00377	-0.00445	1.19	1.59	0.269	0.116	10098	2754	Activator of meiotic anaphase promoting complex (APC/C)	1.00765
YPL053C	KTR6	25	1	12	3.92	0.647	3.95	0.665	-0.00194	COS12-screen-3	0.00917	0.0179	0.0158	1.15	1.44	0.289	0.126	9596	3054	Probable mannosylphosphate transferase	1.00765
YMR065W	KAR5	32	5	7	3.92	0.742	3.95	0.766	0.0017	COS12-screen-4	0.00832	0.028	0.0074	1.3	1.33	0.282	0.121	9913	2050	Protein required for nuclear membrane fusion during karyogamy	1.00765
YJL044C	GYP6	36	1	11	3.93	0.694	3.96	0.718	0.00242	COS12-screen-4	0.0159	0.0259	0.000954	1.19	1.3	0.273	0.119	9732	1759	GTPase-activating protein (GAP) for yeast Rab family member Ypt6p	1.00763
YPR009W	SUT2	34	8	3	3.93	0.733	3.96	0.703	-0.00523	COS12-screen-4	0.0136	-0.0257	-0.0124	1.33	1.33	0.268	0.109	11152	1150	Putative transcription factor of the Zn2Cys6 family	1.00763
YJL059W	YHC3	35	8	10	3.93	0.714	3.96	0.728	-0.00151	COS12-screen-4	0.0118	0.0161	-0.0156	1.23	1.26	0.272	0.103	9619	2167	Protein required for the ATP-dependent transport of arginine	1.00763
YPL061W	ALD6	25	1	5	3.94	0.705	3.97	0.724	0.00102	COS12-screen-3	0.0198	0.021	0.0138	1.15	1.08	0.289	0.124	11037	1214	Cytosolic aldehyde dehydrogenase	1.00761
YML006C	GIS4	3	6	1	3.94	0.702	3.97	0.722	-0.00299	COS12-screen-1	0.0154	0.0221	0.0198	1.26	0.866	0.294	0.127	10378	1298	CAAX box containing protein of unknown function	1.00761
YGL208W	SIP2	24	1	6	3.94	0.668	3.97	0.686	-0.00201	COS12-screen-3	0.0131	0.0198	0.0145	1.23	1.15	0.286	0.126	10695	1058	One of three beta subunits of the Snf1 kinase complex	1.00761
YNL283C	WSC2	5	8	8	3.94	0.65	3.97	0.644	0.00246	COS12-screen-1	0.0124	-0.00495	-0.00804	1.26	1.12	0.28	0.106	9854	1965	Sensor-transducer of the stress-activated PKC1-MPK1 signaling pathway	1.00761
YPL072W	UBP16	24	8	6	3.94	0.67	3.97	0.676	-0.00283	COS12-screen-3	0.0122	0.0078	0.00859	1.23	0.902	0.272	0.127	12120	871	Deubiquitinating enzyme anchored to the outer mitochondrial membrane	1.00761
YMR111C		34	6	7	3.94	0.759	3.97	0.702	-0.000618	COS12-screen-4	0.0101	-0.0532	-0.0343	1.3	0.974	0.263	0.0895	11757	1240	Protein of unknown function	1.00761
YDR214W	AHA1	23	6	10	3.94	0.684	3.97	0.685	0.000375	COS12-screen-3	0.00906	0.00308	-0.00734	1.15	1.3	0.28	0.107	7316	4024	Co-chaperone that binds Hsp82p and activates its ATPase activity	1.00761
YML084W		3	2	1	3.94	0.682	3.97	0.691	-0.00193	COS12-screen-1	0.0077	0.0104	0.00492	1.3	1.33	0.281	0.119	9814	2237	Dubious open reading frame	1.00761
YGL248W	PDE1	24	4	3	3.95	0.711	3.98	0.722	0.00188	COS12-screen-3	0.0185	0.0143	0.00249	1.19	1.37	0.278	0.118	11003	906	Low-affinity cyclic AMP phosphodiesterase	1.00759
YJR130C	STR2	36	6	12	3.95	0.733	3.98	0.722	0.00243	COS12-screen-4	0.0129	-0.00685	-0.00239	1.33	1.23	0.287	0.108	10119	2171	Cystathionine gamma-synthase, converts cysteine into cystathionine	1.00759
YNL089C		5	8	1	3.95	0.64	3.98	0.631	-0.000771	COS12-screen-1	0.0128	-0.00882	0.00163	1.3	1.26	0.269	0.122	9373	2026	Dubious open reading frame unlikely to encode a functional protein	1.00759
YDR216W	ADR1	23	6	12	3.95	0.663	3.98	0.669	0.00254	COS12-screen-3	0.0115	0.00756	-0.0112	1.26	1.3	0.267	0.11	7636	3481	Carbon source-responsive zinc-finger transcription factor	1.00759
YPL001W	HAT1	25	4	11	3.95	0.7	3.98	0.71	0.00211	COS12-screen-3	0.00952	0.0119	-0.00799	1.23	1.3	0.27	0.112	8579	3565	Catalytic subunit of the Hat1p-Hat2p histone acetyltransferase complex	1.00759
YMR144W		4	1	12	3.95	0.678	3.98	0.693	-0.00213	COS12-screen-1	0.00641	0.0172	-0.00515	1.41	1.23	0.275	0.112	7027	5456	Putative protein of unknown function	1.00759
YML118W	NGL3	34	4	9	3.96	0.763	3.99	0.79	8.39e-05	COS12-screen-4	0.0127	0.0315	0.0092	1.3	1.26	0.276	0.126	11892	1057	3'-5' exonuclease specific for poly-A RNAs	1.00758
YJR094C	IME1	37	8	6	3.96	0.808	3.99	0.826	-0.000634	COS12-screen-4	0.0125	0.0245	-0.00851	1.23	1.41	0.265	0.114	10017	2086	Master regulator of meiosis that is active only during meiotic events	1.00758
YMR152W	YIM1	4	2	6	3.96	0.703	3.99	0.702	-0.00156	COS12-screen-1	0.0122	0.00106	-0.000506	1.3	1.19	0.271	0.119	9195	2647	Protein of unknown function	1.00758
YGR010W	NMA2	24	6	1	3.96	0.736	3.99	0.715	0.00185	COS12-screen-3	0.0103	-0.017	-0.0173	1.33	1.19	0.28	0.0973	11300	1028	Nicotinic acid mononucleotide adenylyltransferase	1.00758
YLR304C	ACO1	23	1	9	3.96	0.627	3.99	0.636	0.00023	COS12-screen-3	0.00868	0.00884	0.00686	1.3	1.3	0.273	0.125	8267	3926	Aconitase	1.00758
YMR086W	SEG1	32	7	2	3.97	0.753	4	0.79	0.000393	COS12-screen-4	0.0172	0.0411	0.00811	1.19	1.12	0.275	0.125	8409	949	Component of eisosome required for proper eisosome assembly	1.00756
YDR191W	HST4	23	5	6	3.98	0.728	4.01	0.725	-0.00233	COS12-screen-3	0.00833	0.000257	-0.00964	1.3	1.19	0.27	0.11	7583	3897	Member of the Sir2 family of NAD(+)-dependent protein deacetylases	1.00754
YIR027C	DAL1	32	2	11	3.99	0.755	4.02	0.802	0.000668	COS12-screen-4	0.0203	0.0515	0.0094	1.26	1.23	0.288	0.12	9578	2110	Allantoinase	1.00752
YLR319C	BUD6	23	2	8	3.99	0.705	4.02	0.695	-0.000995	COS12-screen-3	0.0174	-0.00757	0.00167	1.37	1.15	0.279	0.117	8698	2735	Actin- and formin-interacting protein	1.00752
YDR155C	CPR1	23	3	8	3.99	0.742	4.02	0.742	-0.00164	COS12-screen-3	0.0143	0.0041	-0.0123	1.33	1.19	0.268	0.108	7919	4019	Cytoplasmic peptidyl-prolyl cis-trans isomerase (cyclophilin)	1.00752
YML082W		3	2	3	3.99	0.745	4.02	0.721	-0.00121	COS12-screen-1	0.0105	-0.0193	-0.0155	1.3	1.23	0.264	0.108	9921	2516	Putative protein predicted to have carbon-sulfur lyase activity	1.00752
YHL025W	SNF6	33	5	6	4	0.747	4.03	0.725	-0.00113	COS12-screen-4	0.0175	-0.0183	-0.0268	1.3	1.05	0.254	0.102	12024	658	Subunit of the SWI/SNF chromatin remodeling complex	1.0075
YML003W		3	6	4	4	0.749	4.03	0.756	-0.00137	COS12-screen-1	0.0153	0.0106	-0.00329	1.3	1.33	0.271	0.116	9677	1971	Putative protein of unknown function	1.0075
YOL099C		33	1	4	4	0.754	4.03	0.783	-0.00191	COS12-screen-4	0.0136	0.033	0.00604	1.37	1.19	0.282	0.12	11113	1769	Dubious open reading frame	1.0075
YHR168W	MTG2	33	6	2	4.01	0.81	4.04	0.747	-0.00178	COS12-screen-4	0.022	-0.0565	-0.0177	1.41	1.08	0.257	0.109	10023	1554	Putative GTPase	1.00748
YNR075W	COS10	32	8	3	4.01	0.731	4.04	0.731	0.00278	COS12-screen-4	0.0169	0.00391	0.00468	1.3	1.23	0.281	0.119	9940	1699	Protein of unknown function	1.00748
YER097W		33	5	1	4.02	0.796	4.05	0.845	0.00148	COS12-screen-4	0.0228	0.0545	-0.0025	1.19	1.41	0.282	0.111	8499	2706	Dubious open reading frame	1.00746
YGR286C	BIO2	32	1	6	4.02	0.757	4.05	0.797	-0.00126	COS12-screen-4	0.0201	0.045	0.00629	1.23	1.33	0.29	0.115	9914	2445	Biotin synthase	1.00746
YJL100W	LSB6	35	6	8	4.02	0.806	4.05	0.806	-0.00346	COS12-screen-4	0.0191	0.00644	-0.00767	1.23	1.37	0.271	0.112	11106	1377	Type II phosphatidylinositol 4-kinase	1.00746
YMR009W	ADI1	3	6	12	4.02	0.721	4.05	0.739	0.000573	COS12-screen-1	0.0114	0.0212	-0.00186	1.37	1.19	0.278	0.114	9868	2201	Acireductone dioxygenease involved in the methionine salvage pathway	1.00746
YIL054W		31	2	11	4.03	0.762	4.06	0.753	0.000732	COS12-screen-4	0.0249	-0.00456	-0.019	1.26	1.01	0.267	0.103	10228	1332	Protein of unknown function	1.00744
YLR083C	EMP70	2	6	11	4.03	0.62	4.06	0.631	-0.00247	COS12-screen-1	0.0204	0.0111	0.0151	1.12	1.15	0.286	0.127	10241	1642	Protein with a role in cellular adhesion and filamentous growth	1.00744
YML056C	IMD4	3	3	4	4.07	0.795	4.1	0.793	0.000634	COS12-screen-1	0.0188	0.00404	-0.00104	1.33	0.866	0.278	0.115	10841	1370	Inosine monophosphate dehydrogenase	1.00737
YMR271C	URA10	33	8	6	4.08	0.84	4.11	0.816	0.000816	COS12-screen-4	0.0222	-0.0163	-0.0115	1.23	1.3	0.274	0.107	10019	1868	Minor orotate phosphoribosyltransferase (OPRTase) isozyme	1.00735
YOL115W	PAP2	33	2	7	4.09	0.828	4.12	0.825	-0.0041	COS12-screen-4	0.0224	0.00314	-0.0177	1.3	1.33	0.272	0.101	11729	1174	Non-canonical poly(A) polymerase	1.00733
YEL011W	GLC3	33	4	2	4.1	0.864	4.13	0.83	-0.000825	COS12-screen-4	0.0173	-0.0251	-0.025	1.44	1.19	0.271	0.0944	11089	1059	Glycogen branching enzyme, involved in glycogen accumulation	1.00732
YOL122C	SMF1	33	3	1	4.11	0.865	4.14	0.875	-0.00283	COS12-screen-4	0.0295	0.0189	0.00422	1.26	1.12	0.284	0.117	9836	1612	Divalent metal ion transporter	1.0073
YLR015W	BRE2	2	3	4	4.12	0.684	4.15	0.682	0.00525	COS12-screen-1	0.0281	-0.000225	-0.0105	1.23	0.721	0.265	0.112	10941	1437	Subunit of COMPASS (Set1C) complex	1.00728
YMR077C	VPS20	32	6	5	4.13	0.877	4.16	0.883	0.00147	COS12-screen-4	0.0249	0.0148	-0.00362	1.3	1.44	0.292	0.105	9736	1708	Myristoylated subunit of ESCRTIII	1.00726
YLR122C		3	1	5	4.16	0.798	4.19	0.78	0.000945	COS12-screen-1	0.0257	-0.0119	-0.0111	1.41	1.44	0.284	0.101	11229	1393	Dubious open reading frame	1.00721
YLL062C	MHT1	2	2	7	4.18	0.689	4.21	0.707	0.00138	COS12-screen-1	0.0321	0.02	0.00666	1.19	1.41	0.291	0.115	9922	2574	S-methylmethionine-homocysteine methyltransferase	1.00718
YLL063C	AYT1	2	2	8	4.24	0.748	4.27	0.749	0.000142	COS12-screen-1	0.0327	0.00493	-0.00929	1.23	1.23	0.281	0.105	9534	2548	Acetyltransferase	1.00708
YLL046C	RNP1	2	1	7	4.54	0.949	4.57	0.916	-0.0011	COS12-screen-1	0.0594	-0.021	-0.0121	1.15	1.41	0.278	0.104	7969	3050	Ribonucleoprotein that contains two RNA recognition motifs (RRM)	1.00661
YDR095C		11	2	9	3.5	0.624	3.52	0.657	-0.000463	COS12-screen-1	-0.0261	0.0331	0.0294	1.37	1.37	0.299	0.134	8643	2753	Dubious open reading frame	1.00571
YIL037C	PRM2	30	7	9	3.5	0.629	3.52	0.654	0.000155	COS12-screen-3	-0.0283	0.025	0.0171	1.23	1.23	0.297	0.123	7214	3506	Pheromone-regulated protein	1.00571
YDR399W	HPT1	12	2	3	3.55	0.652	3.57	0.648	-0.0007	COS12-screen-1	-0.0211	-0.0036	0.0107	1.37	1.41	0.288	0.121	10036	2343	Dimeric hypoxanthine-guanine phosphoribosyltransferase	1.00563
YIL023C	YKE4	30	6	11	3.55	0.64	3.57	0.643	0.000644	COS12-screen-3	-0.0305	0.00409	-0.00441	1.33	1.23	0.284	0.108	7908	3925	Zinc transporter	1.00563
YDR131C		11	5	6	3.56	0.66	3.58	0.669	0.000996	COS12-screen-1	-0.0251	0.0104	0.016	1.26	1.44	0.283	0.129	9025	3125	F-box protein subunit of SCF ubiquitin ligase complex	1.00562
YIL058W		45	6	8	3.56	0.67	3.58	0.758	0.00716	COS12-screen-5	-0.0295	0.0895	0.00594	1.33	1.73	0.311	0.104	11867	106	Dubious open reading frame	1.00562
YDR374C	PHO92	11	8	8	3.57	0.616	3.59	0.59	-0.000468	COS12-screen-1	-0.0256	-0.0264	0.00684	1.01	1.08	0.283	0.12	4276	2024	Posttranscriptional regulator of phosphate metabolism	1.0056
YCL030C	HIS4	16	3	8	3.57	0.659	3.59	0.682	7.12e-05	COS12-screen-2	-0.0308	0.0235	0.00713	1.26	1.33	0.282	0.121	7625	4683	Multifunctional enzyme containing phosphoribosyl-ATP pyrophosphatase	1.0056
YBR260C	RGD1	10	7	4	3.57	0.663	3.59	0.671	-0.00117	COS12-screen-1	-0.0313	0.00912	-0.00609	1.37	1.23	0.269	0.114	9423	2521	GTPase-activating protein (RhoGAP) for Rho3p and Rho4p	1.0056
YOR280C	FSH3	20	8	8	3.58	0.623	3.6	0.627	-0.000286	COS12-screen-2	-0.016	0.00332	-0.00595	1.19	1.26	0.279	0.109	6992	2123	Putative serine hydrolase	1.00559
YBR207W	FTH1	10	3	11	3.59	0.642	3.61	0.63	-0.000842	COS12-screen-1	-0.021	-0.0119	-0.0203	1.26	1.44	0.274	0.0976	9506	2562	Putative high affinity iron transporter	1.00557
YOR238W		20	6	12	3.59	0.634	3.61	0.64	4.09e-05	COS12-screen-2	-0.0228	0.00598	0.00945	1.33	1.19	0.278	0.125	8289	1910	Putative protein of unknown function	1.00557
YNL122C		42	6	11	3.59	0.686	3.61	0.704	0.000794	COS12-screen-5	-0.0228	0.0202	0.00738	1.62	1.62	0.285	0.12	8778	1690	Putative protein of unknown function	1.00557
YNL045W	LAP2	41	3	9	3.6	0.692	3.62	0.699	0.00482	COS12-screen-5	-0.0154	0.00904	-0.025	1.41	1.33	0.278	0.0909	9008	1837	Leucyl aminopeptidase yscIV with epoxide hydrolase activity	1.00556
YBR199W	KTR4	10	3	4	3.6	0.672	3.62	0.667	-0.00134	COS12-screen-1	-0.0236	-0.00377	0.000257	1.33	1.59	0.282	0.114	9195	3813	Putative mannosyltransferase involved in protein glycosylation	1.00556
YEL030W	ECM10	12	6	5	3.6	0.646	3.62	0.65	-0.000823	COS12-screen-1	-0.0273	0.0047	0.0086	1.3	1.3	0.288	0.119	10712	2982	Heat shock protein of the Hsp70 family	1.00556
YBR203W	COS111	10	3	7	3.61	0.631	3.63	0.634	-0.000201	COS12-screen-1	-0.0174	0.00294	-0.0152	1.26	1.15	0.282	0.0983	9536	1567	Protein required for antifungal drug ciclopirox olamine resistance	1.00554
YLR400W		22	3	9	3.61	0.63	3.63	0.624	0.000915	COS12-screen-2	-0.0224	-0.00528	-0.00352	1.3	1.15	0.291	0.105	8976	1757	Dubious open reading frame	1.00554
YHR049W	FSH1	15	1	12	3.61	0.646	3.63	0.627	0.00124	COS12-screen-2	-0.0248	-0.0182	-0.0024	1.26	1.12	0.279	0.113	9646	2894	Putative serine hydrolase	1.00554
YCR008W	SAT4	16	6	5	3.61	0.678	3.63	0.676	-0.000749	COS12-screen-2	-0.0275	-0.00106	0.0156	1.26	1.37	0.298	0.121	7298	4518	Ser/Thr protein kinase involved in salt tolerance	1.00554
YEL010W		12	5	3	3.61	0.673	3.63	0.648	-0.00125	COS12-screen-1	-0.0294	-0.0239	-0.0113	1.26	1.15	0.28	0.103	10583	2330	Dubious open reading frame	1.00554
YDR370C	DXO1	11	8	5	3.62	0.637	3.64	0.636	-0.00144	COS12-screen-1	-0.0182	-0.000755	0.00314	1.26	1.05	0.271	0.123	9394	3867	mRNA 5'-end-capping quality-control protein	1.00552
YEL028W		12	6	4	3.62	0.642	3.64	0.637	-0.00116	COS12-screen-1	-0.0199	-0.00465	0.00643	1.37	1.3	0.279	0.122	10822	2639	Dubious open reading frame	1.00552
YNL025C	SSN8	41	2	7	3.62	0.669	3.64	0.665	0.000495	COS12-screen-5	-0.0219	-0.00263	0.00659	1.44	1.52	0.291	0.115	9270	1873	Cyclin-like component of the RNA polymerase II holoenzyme	1.00552
YBR296C	PHO89	39	3	10	3.62	0.656	3.64	0.649	-0.0018	COS12-screen-5	-0.0225	-0.00567	-0.00103	1.44	1.3	0.287	0.11	10562	975	Plasma membrane Na+/Pi cotransporter	1.00552
YDR277C	MTH1	30	2	4	3.62	0.649	3.64	0.655	0.000563	COS12-screen-3	-0.0232	0.0071	-0.00469	1.33	1.19	0.278	0.111	9800	2350	Negative regulator of the glucose-sensing signal transduction pathway	1.00552
YEL065W	SIT1	12	8	11	3.62	0.589	3.64	0.593	-0.000633	COS12-screen-1	-0.0252	0.00339	-0.0125	1.19	1.15	0.268	0.109	8617	3383	Ferrioxamine B transporter	1.00552
YIL027C	EMC5	30	7	2	3.62	0.664	3.64	0.666	1.22e-05	COS12-screen-3	-0.0281	0.00372	0.00599	1.3	1.37	0.287	0.117	9099	2850	Member of conserved ER transmembrane complex	1.00552
YOR253W	NAT5	20	7	12	3.63	0.646	3.65	0.659	-0.000566	COS12-screen-2	-0.014	0.0138	0.0133	1.37	1.15	0.288	0.124	8832	1530	Subunit of protein N-terminal acetyltransferase NatA	1.00551
YIL025C		30	7	1	3.63	0.649	3.65	0.649	-0.00179	COS12-screen-3	-0.018	0.000303	0.00104	1.41	1.26	0.277	0.118	9029	3327	Dubious open reading frame	1.00551
YDR307W	PMT7	30	4	1	3.63	0.651	3.65	0.659	1.11e-05	COS12-screen-3	-0.0194	0.00919	0.00304	1.3	1.3	0.283	0.116	9410	2949	Putative protein mannosyltransferase similar to Pmt1p	1.00551
YLR395C	COX8	22	3	7	3.63	0.653	3.65	0.652	3.31e-05	COS12-screen-2	-0.0259	0.00017	-7.7e-05	1.33	1.3	0.278	0.115	9026	2773	Subunit VIII of cytochrome c oxidase (Complex IV)	1.00551
YEL024W	RIP1	12	6	1	3.64	0.617	3.66	0.617	0.000753	COS12-screen-1	-0.0142	-0.000205	0.0145	1.26	1.12	0.287	0.125	10877	2092	Ubiquinol-cytochrome-c reductase	1.00549
YOR255W	OSW1	20	8	1	3.64	0.641	3.66	0.657	0.000771	COS12-screen-2	-0.016	0.0163	0.00956	1.33	1.12	0.276	0.126	9123	2024	Protein involved in sporulation	1.00549
YBR245C	ISW1	10	6	7	3.64	0.654	3.66	0.666	0.00347	COS12-screen-1	-0.0172	0.0126	-0.0105	1.37	0.866	0.282	0.103	11340	1127	ATPase subunit of imitation-switch (ISWI) class chromatin remodelers	1.00549
YJL172W	CPS1	21	4	3	3.64	0.655	3.66	0.659	-0.00201	COS12-screen-2	-0.0174	0.0049	0.0144	1.26	1.15	0.289	0.124	8697	2097	Vacuolar carboxypeptidase S	1.00549
YLR273C	PIG1	22	7	10	3.64	0.636	3.66	0.621	-0.00119	COS12-screen-2	-0.0182	-0.0147	0.0132	1.33	1.33	0.298	0.118	6994	3796	Putative targeting subunit for type-1 protein phosphatase Glc7p	1.00549
YLR341W	SPO77	21	8	4	3.64	0.643	3.66	0.635	0.000535	COS12-screen-2	-0.0186	-0.00769	-0.022	1.41	1.15	0.261	0.103	7528	3536	Meiosis-specific protein of unknown function	1.00549
YOR188W	MSB1	20	3	9	3.64	0.64	3.66	0.644	0.000392	COS12-screen-2	-0.019	0.0041	0.0126	1.23	1.37	0.292	0.121	8789	3044	Protein of unknown function	1.00549
YJL217W	REE1	21	1	3	3.64	0.635	3.66	0.628	0.000669	COS12-screen-2	-0.0202	-0.00679	-0.0159	1.19	1.05	0.269	0.105	9851	1173	Cytoplasmic protein involved in the regulation of enolase (ENO1)	1.00549
YIL013C	PDR11	30	6	5	3.64	0.64	3.66	0.66	-0.00193	COS12-screen-3	-0.0215	0.0196	0.0167	1.33	1.48	0.274	0.134	9453	3243	ATP-binding cassette (ABC) transporter	1.00549
YPL240C	HSP82	8	8	1	3.64	0.659	3.66	0.674	-0.00058	COS12-screen-1	-0.0218	0.0157	0.0157	1.26	0.794	0.288	0.126	8709	2263	Hsp90 chaperone	1.00549
YBR067C	TIP1	42	4	11	3.64	0.671	3.66	0.677	-0.000894	COS12-screen-5	-0.022	0.00804	0.00897	1.48	1.37	0.287	0.12	8679	2138	Major cell wall mannoprotein with possible lipase activity	1.00549
YGL144C	ROG1	49	1	12	3.64	0.657	3.66	0.649	0.00179	COS12-screen-5	-0.0233	-0.00747	-0.0192	1.33	1.44	0.274	0.0987	9048	1632	Protein with putative serine active lipase domain	1.00549
YJL199C	MBB1	21	2	6	3.65	0.643	3.67	0.642	0.00902	COS12-screen-2	-0.0128	-0.000867	0.00669	1.3	1.33	0.31	0.105	11237	171	Dubious open reading frame	1.00548
YBR283C	SSH1	39	3	1	3.65	0.646	3.67	0.611	-0.00121	COS12-screen-5	-0.0134	-0.0342	0.000283	1.33	1.05	0.278	0.116	10831	604	Subunit of the Ssh1 translocon complex	1.00548
YLR263W	RED1	22	7	1	3.66	0.646	3.68	0.667	0.000199	COS12-screen-2	-0.0127	0.021	0.00659	1.44	1.3	0.274	0.124	6639	3152	Protein component of the synaptonemal complex axial elements	1.00546
YDR439W	LRS4	48	1	9	3.66	0.617	3.68	0.592	-0.00106	COS12-screen-5	-0.0141	-0.0256	-0.0151	1.33	0.83	0.258	0.111	9454	1927	Nucleolar protein that forms a complex with Csm1p	1.00546
YIL107C	PFK26	42	8	10	3.66	0.694	3.68	0.709	0.000765	COS12-screen-5	-0.015	0.0174	0.00421	1.33	1.33	0.273	0.122	8755	1544	6-phosphofructo-2-kinase	1.00546
YDR305C	HNT2	30	3	11	3.66	0.645	3.68	0.637	-0.000281	COS12-screen-3	-0.0193	-0.00727	0.000598	1.33	1.33	0.279	0.116	8783	3089	Dinucleoside triphosphate hydrolase	1.00546
YOL032W	OPI10	8	1	12	3.66	0.637	3.68	0.621	-0.000329	COS12-screen-1	-0.0264	-0.0153	-0.0156	1.12	1.05	0.264	0.107	10335	1845	Protein with a possible role in phospholipid biosynthesis	1.00546
YBR161W	CSH1	47	2	12	3.66	0.639	3.68	0.652	8.98e-05	COS12-screen-5	-0.0267	0.014	-0.0061	1.08	1.15	0.282	0.107	9548	1920	Mannosylinositol phosphorylceramide (MIPC) synthase catalytic subunit	1.00546
YKR050W	TRK2	29	6	9	3.67	0.619	3.69	0.648	-0.00054	COS12-screen-3	-0.0103	0.029	0.00436	1.15	1.26	0.29	0.114	9265	493	Component of the Trk1p-Trk2p potassium transport system	1.00545
YKR034W	DAL80	44	6	9	3.67	0.702	3.69	0.683	7.81e-05	COS12-screen-5	-0.0134	-0.0165	-0.00342	1.52	1.12	0.267	0.118	9239	1639	Negative regulator of genes in multiple nitrogen degradation pathways	1.00545
YKL142W	MRP8	18	6	5	3.67	0.668	3.69	0.71	-0.000602	COS12-screen-2	-0.018	0.0432	0.0172	1.48	1.44	0.287	0.128	10176	2156	Protein of unknown function	1.00545
YJL105W	SET4	46	3	10	3.67	0.685	3.69	0.679	-0.00158	COS12-screen-5	-0.0184	-0.00403	0.00187	1.33	1.55	0.301	0.105	8998	2446	Protein of unknown function, contains a SET domain	1.00545
YLR279W		22	7	12	3.67	0.623	3.69	0.64	9.4e-05	COS12-screen-2	-0.0194	0.017	0.00339	1.26	1.33	0.278	0.119	6617	4340	Dubious open reading frame	1.00545
YDR321W	ASP1	30	5	1	3.67	0.668	3.69	0.661	0.000256	COS12-screen-3	-0.0203	-0.00602	0.00349	1.37	1.33	0.277	0.12	10808	1704	Cytosolic L-asparaginase, involved in asparagine catabolism	1.00545
YDR474C		48	3	10	3.67	0.657	3.69	0.676	0.00115	COS12-screen-5	-0.0255	0.0192	0.00742	1.44	1.23	0.28	0.122	9190	2181	Merged open reading frame	1.00545
YOR031W	CRS5	6	4	12	3.68	0.637	3.7	0.649	-5.09e-05	COS12-screen-1	-0.0142	0.0121	0.00148	1.41	1.19	0.287	0.113	9954	2390	Copper-binding metallothionein	1.00543
YOR054C	VHS3	6	6	9	3.68	0.649	3.7	0.657	0.0014	COS12-screen-1	-0.0171	0.00889	-0.0196	1.37	1.23	0.265	0.103	8922	3127	Negative regulatory subunit of protein phosphatase 1 Ppz1p	1.00543
YLR376C	PSY3	22	2	6	3.68	0.685	3.7	0.691	-0.000559	COS12-screen-2	-0.0177	0.00777	-0.00118	1.33	1.08	0.284	0.111	9325	2341	Component of the Shu complex, which promotes error-free DNA repair	1.00543
[truncated: 1,717 more rows]

## Sheet: COS12_Rep2
systname	commname	iLibPlate	iRow	iCol	gfp_mean_ref	gfp_std_ref	gfp_mean_mut	gfp_std_mut	pdfScore3	dataFolder	gfpDiffScore	gfpStdDiffScore	tailedScore	gfp_FWHM_ref	gfp_FWHM_mut	fracBelowmedianMut	fracAbovehiMut	nRef	nMut	annotation	Si_score
YJL153C	INO1	21	5	7	3.02	0.723	4.17	0.594	-0.000639	COS12-screen-3	1.08	-0.101	0.48	1.33	1.08	0.0139	0.73	944	9513	Inositol-3-phosphate synthase	1.38079
YLR418C	CDC73	22	4	11	3.5	0.645	4.74	0.58	0.000353	COS12-screen-3	1.16	-0.0525	0.548	1.52	1.15	0.0113	0.798	774	2833	Component of the Paf1p complex	1.35429
YMR179W	SPT21	4	4	5	3.69	0.721	4.63	0.628	-8.05e-05	COS12-screen-2	0.873	-0.0653	0.35	1.59	1.08	0.0346	0.589	5244	9074	Protein with a role in transcriptional silencing	1.25474
YMR284W	YKU70	5	3	3	4.05	0.999	5.03	0.476	0.000497	COS12-screen-2	0.896	-0.44	0.0598	2.67	0.902	0.00347	0.314	5791	8059	Subunit of the telomeric Ku complex (Yku70p-Yku80p)	1.24198
YGR193C	PDX1	14	3	6	3.45	0.629	4.2	0.703	-0.0021	COS12-screen-2	0.671	0.0839	0.368	1.12	1.3	0.0872	0.58	2702	8500	E3-binding protein of the mitochondrial pyruvate dehydrogenase complex	1.21739
YKL134C	OCT1	18	5	11	3.88	0.917	4.69	0.862	-0.0012	COS12-screen-3	0.734	0.0129	0.212	2.27	1.26	0.0994	0.418	9132	1046	Mitochondrial intermediate peptidase	1.20876
YDR123C	INO2	11	4	10	3.41	0.693	4.11	0.647	0.000519	COS12-screen-2	0.627	-0.0237	0.266	1.41	0.974	0.0687	0.487	7279	975	Transcription factor	1.20528
YBR221C	PDB1	10	4	12	3.82	0.708	4.6	0.725	-0.0019	COS12-screen-2	0.703	0.0422	0.334	1.37	1.05	0.0844	0.548	7171	2985	E1 beta subunit of the pyruvate dehydrogenase (PDH) complex	1.20419
YML016C	PPZ1	3	5	4	3.67	0.816	4.32	0.671	0.000242	COS12-screen-2	0.576	-0.098	0.0539	1.95	1.08	0.0628	0.278	7743	5395	Serine/threonine protein phosphatase Z, isoform of Ppz2p	1.17711
YJL189W	RPL39	21	3	3	3.52	0.774	4.12	0.699	-0.000513	COS12-screen-3	0.528	-0.0364	0.115	1.62	1.33	0.0817	0.33	3794	3696	Ribosomal 60S subunit protein L39	1.17045
YLR242C	ARV1	22	5	11	3.74	0.894	4.36	0.618	-0.000279	COS12-screen-3	0.542	-0.213	-0.0395	2.38	1.3	0.0267	0.203	7178	300	Cortical ER protein	1.16578
YDR231C	COX20	23	8	1	3.3	0.723	3.83	0.603	0.000292	COS12-screen-3	0.458	-0.0915	0.103	1.52	1.19	0.076	0.321	760	10283	Mitochondrial inner membrane protein	1.16061
YMR151W	YIM2	4	2	4	3.24	0.775	3.74	0.746	0.000235	COS12-screen-2	0.419	0.00966	0.114	1.59	1.41	0.129	0.305	1238	12786	Dubious open reading frame	1.15432
YMR228W	MTF1	4	7	5	3.93	0.887	4.53	0.893	-0.000103	COS12-screen-2	0.517	0.0677	0.138	2.38	1.01	0.142	0.322	9701	4534	Mitochondrial RNA polymerase specificity factor	1.15267
YOR211C	MGM1	20	5	2	3.48	0.785	4.01	0.753	-5.72e-05	COS12-screen-3	0.451	0.00866	0.108	1.84	1.62	0.12	0.304	4435	1615	Mitochondrial GTPase, present in complex with Ugo1p and Fzo1p	1.1523
YMR258C	ROY1	5	1	8	4.02	1.19	4.63	1.1	0	COS12-screen-2	0.536	0.0373	0.0462	2.92	0.721	0.157	0.223	14054	121	GTPase inhibitor with similarity to F-box proteins	1.15174
YOR123C	LEO1	19	7	10	3.72	0.598	4.28	0.569	0.000648	COS12-screen-3	0.486	-0.0261	0.233	0.758	1.15	0.0788	0.449	965	7718	Component of the Paf1 complex	1.15054
YLR384C	IKI3	22	2	11	3.55	0.823	4.08	0.764	-0.000404	COS12-screen-3	0.447	-0.011	0.0528	2.09	1.66	0.108	0.254	4949	2634	Subunit of Elongator complex	1.1493
YML086C	ALO1	3	1	12	3.72	0.915	4.27	0.815	0	COS12-screen-2	0.472	-0.033	0.0423	2.49	1.48	0.109	0.243	13120	740	D-Arabinono-1,4-lactone oxidase	1.14785
YGR076C	MRPL25	19	4	3	3.66	0.851	4.19	0.817	-0.00105	COS12-screen-3	0.447	0.0193	0.0662	2.16	1.88	0.129	0.257	8558	2006	Mitochondrial ribosomal protein of the large subunit	1.14481
YAR002W	NUP60	1	5	4	3.49	0.683	3.99	0.708	-0.000739	COS12-screen-1	0.424	0.0458	0.159	1.37	1.48	0.125	0.352	5264	9496	FG-nucleoporin component of central core of the nuclear pore complex	1.14327
YBR268W	MRPL37	10	7	11	3.77	0.713	4.3	0.555	-0.000882	COS12-screen-2	0.456	-0.131	0.112	1.55	0.83	0.077	0.329	8673	1039	Mitochondrial ribosomal protein of the large subunit	1.14058
YEL031W	SPF1	12	6	6	3.57	0.636	4.06	0.559	0.00113	COS12-screen-2	0.414	-0.0665	0.142	1.12	1.15	0.0869	0.355	1249	6972	P-type ATPase, ion transporter of the ER membrane	1.13725
YMR039C	SUB1	4	1	3	3.65	0.743	4.15	0.695	-0.00128	COS12-screen-2	0.426	-0.0155	0.11	1.77	1.19	0.104	0.314	2172	10404	Transcriptional coactivator	1.13699
YOR292C		7	1	12	3.89	0.995	4.42	0.946	-9.27e-05	COS12-screen-2	0.457	0.0337	-0.00563	2.85	0.361	0.125	0.188	10786	208	Putative protein of unknown function	1.13625
YLR113W	HOG1	2	8	10	3.56	0.765	4.04	0.734	0.000107	COS12-screen-2	0.401	0.00544	0.0992	1.7	1.52	0.131	0.289	4400	8974	Mitogen-activated protein kinase involved in osmoregulation	1.13483
YOR187W	TUF1	20	3	8	3.67	0.849	4.15	0.762	0.000467	COS12-screen-3	0.407	-0.0328	0.0532	1.98	1.59	0.115	0.251	5589	1993	Mitochondrial translation elongation factor Tu	1.13079
YHR200W	RPN10	16	1	4	3.46	0.611	3.91	0.535	0.000254	COS12-screen-2	0.376	-0.0704	0.132	1.01	1.08	0.0901	0.343	2225	7891	Non-ATPase base subunit of the 19S RP of the 26S proteasome	1.13006
YER017C	AFG3	13	2	3	3.55	0.703	4	0.609	0.000976	COS12-screen-2	0.376	-0.0702	0.044	1.52	1.26	0.0928	0.253	9014	959	Mitochondrial inner membrane m-AAA protease component	1.12676
YJL209W	CBP1	21	1	10	3.56	0.64	4.01	0.529	0.000512	COS12-screen-3	0.375	-0.0992	0.105	1.33	1.05	0.0919	0.315	883	11720	Mitochondrial protein, regulator of COB mRNA stability and translation	1.1264
YGL194C	HOS2	23	8	8	3.6	0.661	4.05	0.589	0.000107	COS12-screen-3	0.376	-0.0562	0.0872	1.44	1.44	0.0978	0.294	1203	9378	Histone deacetylase and subunit of Set3 and Rpd3L complexes	1.125
YMR150C	IMP1	4	2	5	3.53	0.719	3.97	0.737	-0.000541	COS12-screen-2	0.368	0.0459	0.112	1.52	1.37	0.137	0.299	1615	12915	Catalytic subunit of mitochondrial inner membrane peptidase complex	1.12465
YNL291C	MID1	5	8	3	4.51	1.16	5.07	0.872	0	COS12-screen-2	0.474	-0.171	-0.0557	0.866	0.83	0.104	0.148	11960	135	N-glycosylated integral membrane protein of the ER and plasma membrane	1.12417
YHR111W	UBA4	15	4	11	3.53	0.693	3.96	0.761	-0.000891	COS12-screen-2	0.36	0.0894	0.214	1.44	2.16	0.173	0.382	10101	225	Protein that activates Urm1p before urmylation	1.12181
YHL038C	CBP2	14	5	8	3.3	0.706	3.7	0.575	0.00114	COS12-screen-2	0.326	-0.107	0.0138	1.12	1.05	0.102	0.218	857	11376	Required for splicing of the group I intron bI5 of the COB pre-mRNA	1.12121
YER058W	PET117	13	4	8	3.28	0.662	3.67	0.564	0.000545	COS12-screen-2	0.309	-0.082	0.0127	1.05	1.08	0.109	0.214	850	11019	Protein required for assembly of cytochrome c oxidase	1.1189
YLR111W		2	8	8	3.7	0.792	4.13	0.725	1.62e-05	COS12-screen-2	0.355	-0.0257	0.0371	2.02	1.48	0.13	0.228	6866	6179	Dubious open reading frame	1.11622
YOL023W	IFM1	8	1	3	3.67	0.888	4.09	0.932	-0.000116	COS12-screen-2	0.345	0.106	0.0763	2.42	1.98	0.19	0.237	8617	2568	Mitochondrial translation initiation factor 2	1.11444
YCL016C	DCC1	16	2	12	3.46	0.647	3.85	0.569	-6.33e-05	COS12-screen-2	0.319	-0.0651	0.089	1.15	1.15	0.112	0.289	3716	3948	Subunit of a complex with Ctf8p and Ctf18p	1.11272
YGR072W	UPF3	19	4	2	3.75	0.597	4.17	0.549	-0.00158	COS12-screen-3	0.334	-0.0454	0.101	1.3	1.01	0.105	0.305	540	11031	Component of the nonsense-mediated mRNA decay (NMD) pathway	1.112
YGR200C	ELP2	14	3	11	3.4	0.694	3.78	0.663	0.000113	COS12-screen-2	0.306	-0.00931	0.0776	1.37	1.3	0.136	0.265	5717	2461	Subunit of Elongator complex	1.11176
YAL056W	GPB2	1	1	11	3.61	0.712	4.01	0.671	-0.00152	COS12-screen-1	0.319	-0.015	0.0803	1.59	1.44	0.132	0.27	3495	11046	Multistep regulator of cAMP-PKA signaling	1.1108
YML028W	TSA1	3	4	9	3.53	0.765	3.92	0.702	-0.000368	COS12-screen-2	0.31	-0.0263	0.0247	1.88	1.37	0.129	0.216	4615	7081	Thioredoxin peroxidase	1.11048
YER083C	GET2	13	6	6	3.46	0.708	3.84	0.648	-0.0016	COS12-screen-2	0.308	-0.0353	0.0457	1.37	1.59	0.128	0.237	9378	156	Subunit of the GET complex	1.10983
YLL033W	IRC19	1	8	10	3.56	0.676	3.95	0.676	-0.00182	COS12-screen-1	0.315	0.0187	0.104	1.3	1.41	0.142	0.288	2510	11738	Putative protein of unknown function	1.10955
YDR347W	MRP1	11	7	1	3.58	0.689	3.97	0.637	-0.000847	COS12-screen-2	0.32	-0.0309	0.0666	1.33	1.33	0.114	0.265	2597	8560	Mitochondrial ribosomal protein of the small subunit	1.10894
YGR062C	COX18	19	3	6	3.53	0.615	3.91	0.582	0.000756	COS12-screen-3	0.304	-0.0266	0.0899	1.23	1.15	0.113	0.289	1029	10579	Protein required for membrane insertion of C-terminus of Cox2p	1.10765
YLR091W	GEP5	2	7	5	3.63	0.765	4.02	0.696	0.000224	COS12-screen-2	0.311	-0.0323	0.0251	1.77	1.26	0.135	0.213	7507	5598	Protein of unknown function	1.10744
YML005W	TRM12	3	6	2	3.73	0.889	4.13	0.834	0	COS12-screen-2	0.32	0.00619	0.0116	2.38	1.48	0.152	0.191	7012	6740	S-adenosylmethionine-dependent methyltransferase	1.10724
YPL161C	BEM4	9	5	5	3.64	0.694	4.03	0.611	-0.00124	COS12-screen-2	0.318	-0.061	0.0581	1.48	1.08	0.111	0.258	7556	639	Protein involved in establishment of cell polarity and bud emergence	1.10714
YGR135W	PRE9	13	7	9	3.36	0.674	3.72	0.623	-0.0013	COS12-screen-2	0.279	-0.0331	0.067	1.3	1.08	0.133	0.256	5374	3573	Alpha 3 subunit of the 20S proteasome	1.10714
YOR125C	CAT5	19	7	12	3.51	0.666	3.88	0.636	0	COS12-screen-3	0.286	-0.0129	0.0812	1.19	1.15	0.135	0.269	1610	9893	Protein required for ubiquinone (Coenzyme Q) biosynthesis	1.10541
YMR207C	HFA1	4	6	5	3.79	0.62	4.18	0.584	0.000375	COS12-screen-2	0.314	-0.0286	0.142	0.974	1.15	0.129	0.333	316	13323	Mitochondrial acetyl-coenzyme A carboxylase	1.1029
YOR246C	ENV9	20	7	7	3.5	0.659	3.86	0.615	-0.000533	COS12-screen-3	0.286	-0.0286	0.058	1.44	1.23	0.132	0.248	1876	8024	Protein proposed to be involved in vacuolar functions	1.10286
YMR257C	PET111	5	1	7	4.13	1.2	4.55	1.1	0	COS12-screen-2	0.345	0.0218	-0.0471	2.96	0.505	0.168	0.125	13592	1020	Mitochondrial translational activator specific for the COX2 mRNA	1.10169
YER050C	RSM18	13	3	12	3.47	0.722	3.82	0.656	-0.00202	COS12-screen-2	0.276	-0.0373	0.0383	1.48	1.44	0.139	0.224	6741	2418	Mitochondrial ribosomal protein of the small subunit	1.10086
YMR024W	MRPL3	3	8	3	3.85	1.03	4.23	0.776	0	COS12-screen-2	0.309	-0.16	-0.111	2.78	1.55	0.0703	0.109	9828	128	Mitochondrial ribosomal protein of the large subunit	1.0987
YML055W	SPC2	3	3	5	3.7	0.815	4.06	0.769	0.000119	COS12-screen-2	0.285	0.000858	0.0214	2.2	1.59	0.156	0.199	9429	4450	Subunit of signal peptidase complex	1.0973
YGR157W	CHO2	14	1	3	3.4	0.725	3.73	0.796	-0.000842	COS12-screen-2	0.259	0.0995	0.0948	1.52	1.7	0.182	0.259	7713	467	Phosphatidylethanolamine methyltransferase (PEMT)	1.09706
YLR373C	VID22	22	2	3	3.61	0.621	3.96	0.556	0	COS12-screen-3	0.276	-0.0572	0.0706	1.01	1.19	0.123	0.265	511	5352	Glycosylated integral membrane protein localized to plasma membrane	1.09695
YGR171C	MSM1	14	2	4	3.51	0.74	3.85	0.705	-0.00226	COS12-screen-2	0.273	-0.00296	0.0554	1.7	0.974	0.162	0.23	8849	727	Mitochondrial methionyl-tRNA synthetase (MetRS)	1.09687
YAL020C	ATS1	1	4	1	3.44	0.689	3.77	0.682	-0.000317	COS12-screen-1	0.265	0.0143	0.07	1.52	1.37	0.15	0.251	3984	9594	Protein required for modification of wobble nucleosides in tRNA	1.09593
YMR035W	IMP2	4	1	1	3.46	0.75	3.79	0.742	-0.00232	COS12-screen-2	0.263	0.0257	0.0755	1.33	1.66	0.161	0.25	1796	12665	Catalytic subunit of mitochondrial inner membrane peptidase complex	1.09538
YMR219W	ESC1	4	6	10	3.68	0.709	4.03	0.675	-0.000587	COS12-screen-2	0.275	-0.00921	0.0529	1.37	1.41	0.159	0.229	1060	11540	Protein localized to the nuclear periphery	1.09511
YOL050C		8	3	3	3.6	0.638	3.93	0.578	-0.000358	COS12-screen-2	0.248	-0.049	0.0316	1.05	1.15	0.131	0.222	724	5869	Dubious open reading frame	1.09167
YOL045W	PSK2	8	2	10	3.51	0.75	3.83	0.815	-0.000571	COS12-screen-2	0.245	0.0983	0.111	1.55	1.88	0.197	0.267	5217	5118	PAS-domain containing serine/threonine protein kinase	1.09117
YLR131C	ACE2	16	7	12	3.75	0.549	4.09	0.492	0	COS12-screen-2	0.254	-0.0637	0.0789	1.12	1.05	0.101	0.284	979	1787	Transcription factor required for septum destruction after cytokinesis	1.09067
YMR015C	ERG5	3	7	5	3.79	0.994	4.13	0.931	0	COS12-screen-2	0.26	0.0203	0.00611	2.6	1.62	0.166	0.179	11524	2082	C-22 sterol desaturase	1.08971
YPL102C		10	1	1	3.75	0.645	4.08	0.644	-0.000687	COS12-screen-2	0.245	0.0116	0.0722	1.37	1.15	0.152	0.252	4114	4419	Dubious open reading frame	1.088
YOR065W	CYT1	6	7	4	3.57	0.918	3.88	0.947	0	COS12-screen-2	0.238	0.0963	0.0264	2.38	2.34	0.207	0.178	6499	4964	Cytochrome c1	1.08683
YOR380W	RDR1	7	7	2	3.57	0.915	3.88	0.908	0	COS12-screen-2	0.238	0.0603	0.00819	2.38	1.84	0.198	0.164	10204	1283	Transcriptional repressor involved in regulating multidrug resistance	1.08683
YDR364C	CDC40	11	8	1	3.58	0.65	3.89	0.629	0.00238	COS12-screen-2	0.23	-0.00677	0.0556	1.19	1.01	0.158	0.232	6271	1921	Pre-mRNA splicing factor	1.08659
YGR150C	CCM1	13	8	10	3.41	0.703	3.7	0.696	-0.0018	COS12-screen-2	0.213	0.0168	0.0497	1.66	1.41	0.177	0.216	8335	559	Mitochondrial 15S rRNA-binding protein	1.08504
YMR224C	MRE11	4	7	2	3.78	0.651	4.1	0.593	0.000889	COS12-screen-2	0.237	-0.0442	0.044	0.685	1.12	0.151	0.224	167	12384	Nuclease subunit of the MRX complex with Rad50p and Xrs2p	1.08466
YPL250C	ICY2	8	7	5	4.27	0.684	4.63	0.613	-0.00141	COS12-screen-2	0.271	-0.0503	0.00738	0.902	1.05	0.109	0.209	409	11781	Protein of unknown function	1.08431
YDR197W	CBS2	23	5	11	3.44	0.778	3.73	0.796	0.000212	COS12-screen-3	0.218	0.057	0.0616	1.33	1.98	0.197	0.218	940	4709	Mitochondrial translational activator of the COB mRNA	1.0843
YDR079W	PET100	11	1	10	3.57	0.694	3.87	0.615	0.000449	COS12-screen-2	0.22	-0.0566	0.0083	1.26	1.19	0.135	0.196	2394	9133	Chaperone that facilitates the assembly of cytochrome c oxidase	1.08403
YDR200C	VPS64	23	6	2	3.81	0.862	4.13	0.792	0.000836	COS12-screen-3	0.242	-0.0138	0.00384	2.2	2.06	0.166	0.176	4940	1215	Protein required for cytoplasm to vacuole targeting of proteins	1.08399
YLR312W-A	MRPL15	23	2	4	3.81	0.869	4.13	0.873	-0.000495	COS12-screen-3	0.233	0.0624	0.0527	2.24	1.41	0.19	0.213	6060	638	Mitochondrial ribosomal protein of the large subunit	1.08399
YGR064W		19	3	7	3.35	0.689	3.63	0.64	-0.000131	COS12-screen-3	0.204	-0.0281	0.0208	1.26	1.44	0.153	0.2	2663	4088	Dubious open reading frame	1.08358
YOR045W	TOM6	6	6	2	3.49	0.765	3.78	0.722	-0.00171	COS12-screen-2	0.215	-0.00603	0.004	1.3	1.59	0.164	0.178	2841	7374	Component of the TOM (translocase of outer membrane) complex	1.08309
YKL110C	KTI12	18	4	4	3.75	0.856	4.06	0.827	0.000137	COS12-screen-3	0.225	0.0263	-0.00936	2.31	1.95	0.172	0.16	3982	5158	Protein that plays a role in modification of tRNA wobble nucleosides	1.08267
YDR375C	BCS1	11	8	9	3.51	0.646	3.8	0.546	0.000694	COS12-screen-2	0.216	-0.087	0.0232	1.19	0.866	0.135	0.211	784	11177	Protein translocase and chaperone required for Complex III assembly	1.08262
YPL118W	MRP51	9	7	8	3.76	0.708	4.07	0.659	-0.000832	COS12-screen-2	0.234	-0.0244	0.0358	1.59	1.01	0.153	0.215	7840	2326	Mitochondrial ribosomal protein of the small subunit	1.08245
YOR367W	SCP1	7	6	6	3.65	0.897	3.95	0.926	-0.00046	COS12-screen-2	0.224	0.0923	0.0245	2.31	1.19	0.193	0.183	10861	109	Component of yeast cortical actin cytoskeleton	1.08219
YDR230W		23	7	12	3.53	0.788	3.82	0.82	0.000186	COS12-screen-3	0.224	0.0727	0.051	1.55	1.98	0.198	0.207	2490	5376	Dubious open reading frame	1.08215
YGR165W	MRPS35	14	1	9	3.41	0.725	3.69	0.663	0.000244	COS12-screen-2	0.214	-0.0333	0.011	1.59	1.41	0.169	0.182	6381	2920	Mitochondrial ribosomal protein of the small subunit	1.08211
YGR071C	ENV11	19	4	1	3.78	0.646	4.09	0.558	0.00081	COS12-screen-3	0.231	-0.0755	0.0307	1.26	1.15	0.116	0.228	520	11111	Protein proposed to be involved in vacuolar functions	1.08201
YLR067C	PET309	2	5	11	3.66	0.733	3.96	0.812	-0.00119	COS12-screen-2	0.219	0.11	0.114	1.77	1.7	0.214	0.262	5390	9274	Specific translational activator for the COX1 mRNA	1.08197
YOR242C	SSP2	20	7	4	3.54	0.798	3.83	0.81	0	COS12-screen-3	0.215	0.0548	0.0533	1.84	1.55	0.182	0.218	462	7868	Sporulation specific protein that localizes to the spore wall	1.08192
YJL166W	QCR8	21	4	8	3.67	0.837	3.97	0.848	-0.00155	COS12-screen-3	0.22	0.062	0.0366	2.13	2.2	0.192	0.196	5592	4218	Subunit 8 of ubiquinol cytochrome-c reductase (Complex III)	1.08174
YKL073W	LHS1	18	1	11	3.93	0.969	4.25	0.826	0	COS12-screen-3	0.244	-0.0647	-0.0545	2.74	2.06	0.159	0.121	4637	107	Molecular chaperone of the endoplasmic reticulum lumen	1.08142
YAL046C	AIM1	1	2	5	3.75	0.613	4.05	0.621	-5.07e-05	COS12-screen-1	0.22	0.0139	0.0766	1.3	1.15	0.156	0.254	938	12804	Protein involved in mitochondrial function or organization	1.08
YLR173W		17	2	1	3.38	0.754	3.65	0.708	-0.0014	COS12-screen-2	0.195	-0.0118	-0.000383	1.77	1.59	0.178	0.166	2202	7140	Putative protein of unknown function	1.07988
YKL087C	CYT2	18	2	11	3.56	0.686	3.84	0.708	-0.000415	COS12-screen-3	0.211	0.0425	0.0677	1.3	1.62	0.18	0.233	1615	9795	Cytochrome c1 heme lyase	1.07865
YDR162C	NBP2	23	4	2	3.44	0.752	3.71	0.649	-0.000153	COS12-screen-3	0.19	-0.0685	-0.0264	1.37	1.44	0.146	0.156	1863	7804	Protein involved in the HOG (high osmolarity glycerol) pathway	1.07849
YDR186C		23	5	5	3.37	0.711	3.63	0.683	0.000233	COS12-screen-3	0.18	-0.00193	0.00917	1.23	1.55	0.171	0.179	784	8567	Putative protein of unknown function	1.07715
YLR114C	AVL9	2	8	11	3.53	0.72	3.8	0.707	-0.000679	COS12-screen-2	0.191	0.0147	0.0195	1.73	1.62	0.179	0.185	2453	11553	Conserved protein involved in exocytic transport from the Golgi	1.07649
YBR231C	SWC5	10	5	10	3.69	0.703	3.97	0.616	0.000103	COS12-screen-2	0.194	-0.0631	0.003	1.41	1.15	0.151	0.183	4990	3619	Component of the SWR1 complex	1.07588
YHR202W		16	1	5	3.69	0.598	3.97	0.532	0.000248	COS12-screen-2	0.202	-0.0625	0.0535	0.83	1.01	0.159	0.23	211	12086	Putative protein of unknown function	1.07588
YLR096W	KIN2	2	7	10	3.43	0.761	3.69	0.713	0.00061	COS12-screen-2	0.18	-0.0127	0.00452	1.8	1.48	0.178	0.171	1926	11475	Serine/threonine protein kinase involved in regulation of exocytosis	1.0758
YAL019W	FUN30	1	4	2	3.7	0.647	3.98	0.585	-0.000938	COS12-screen-1	0.204	-0.0493	0.0663	1.55	1.19	0.151	0.246	1088	13335	Snf2p family member with ATP-dependent chromatin remodeling activity	1.07568
YLR098C	CHA4	2	7	12	3.57	0.72	3.84	0.686	-0.000192	COS12-screen-2	0.19	-0.00646	0.0328	1.62	1.59	0.18	0.198	2822	11612	DNA binding transcriptional activator	1.07563
YGR027C	RPS25A	19	1	6	3.47	0.752	3.73	0.746	0.000376	COS12-screen-3	0.178	0.0279	0.0197	1.8	1.66	0.199	0.176	2864	6891	Protein component of the small (40S) ribosomal subunit	1.07493
YJL187C	SWE1	21	3	5	3.47	0.751	3.73	0.754	0.000293	COS12-screen-3	0.185	0.0363	0.0331	1.7	1.77	0.19	0.193	3335	5869	Protein kinase that regulates the G2/M transition	1.07493
YMR010W		3	7	1	3.48	0.756	3.74	0.739	-0.000194	COS12-screen-2	0.194	0.0178	0.0339	1.48	1.55	0.179	0.2	1375	8724	Putative protein of unknown function	1.07471
YJL152W		21	5	8	3.48	0.799	3.74	0.795	0.000145	COS12-screen-3	0.184	0.0394	0.0163	1.66	1.91	0.191	0.176	2447	6907	Dubious open reading frame	1.07471
YLR218C	COA4	17	5	1	3.37	0.779	3.62	0.716	-0.000846	COS12-screen-2	0.176	-0.0228	-0.0137	1.59	1.44	0.171	0.156	2183	7152	Twin Cx(9)C protein involved in cytochrome c oxidase organization	1.07418
YDR207C	UME6	23	6	6	3.67	0.791	3.94	0.692	-0.000604	COS12-screen-3	0.196	-0.0574	-0.0416	1.95	1.44	0.161	0.133	3226	3065	Rpd3L histone deacetylase complex subunit	1.07357
YER007W	PAC2	13	1	10	3.4	0.652	3.65	0.646	0.000337	COS12-screen-2	0.174	0.00781	0.034	1.48	1.3	0.173	0.203	2876	5843	Microtubule effector required for tubulin heterodimer formation	1.07353
YGR112W	SHY1	19	5	12	3.68	0.619	3.95	0.541	0.000333	COS12-screen-3	0.186	-0.071	0.019	0.938	1.15	0.147	0.201	277	9015	Mitochondrial inner membrane protein required for complex IV assembly	1.07337
YLR055C	SPT8	2	5	1	3.56	0.724	3.82	0.788	0.000499	COS12-screen-2	0.191	0.0931	0.0817	1.55	2.09	0.204	0.235	1938	10028	Subunit of the SAGA transcriptional regulatory complex	1.07303
YLR021W	IRC25	2	3	10	3.73	0.867	4	0.823	0	COS12-screen-2	0.198	0.014	-0.0219	2.24	1.48	0.18	0.143	9213	4719	Component of a heterodimeric Poc4p-Irc25p chaperone	1.07239
YOR213C	SAS5	20	5	4	3.73	0.6	4	0.541	0	COS12-screen-3	0.191	-0.0559	0.0133	1.08	1.15	0.154	0.192	477	8566	Subunit of the SAS complex (Sas2p, Sas4p, Sas5p)	1.07239
YEL061C	CIN8	12	8	7	3.62	0.617	3.88	0.581	0.000818	COS12-screen-2	0.19	-0.0292	0.059	1.01	1.12	0.152	0.239	1294	8176	Kinesin motor protein	1.07182
YOL046C		8	2	11	3.49	0.675	3.74	0.718	-0.00094	COS12-screen-2	0.17	0.0619	0.0641	1.62	1.3	0.197	0.221	1183	7523	Dubious open reading frame	1.07163
YDR431W		12	4	2	3.66	0.586	3.92	0.582	0.00114	COS12-screen-2	0.182	-0.00393	0.0509	1.33	1.08	0.168	0.222	627	10541	Dubious open reading frame	1.07104
YGR078C	PAC10	19	4	5	3.52	0.825	3.77	0.782	-0.000727	COS12-screen-3	0.174	0.00605	-0.00505	1.95	1.98	0.19	0.155	5391	3045	Part of the heteromeric co-chaperone GimC/prefoldin complex	1.07102
YCR003W	MRPL32	16	5	12	3.54	0.71	3.79	0.667	0.0012	COS12-screen-2	0.176	-0.0177	0.0321	1.62	1.26	0.171	0.202	8816	1233	Mitochondrial ribosomal protein of the large subunit	1.07062
YKL120W	OAC1	18	4	11	3.83	0.93	4.1	0.86	0.000243	COS12-screen-3	0.191	-3.44e-05	-0.0192	2.53	2.09	0.196	0.138	8178	2050	Mitochondrial inner membrane transporter	1.0705
YPL172C	COX10	9	4	7	3.69	0.702	3.95	0.674	0.000834	COS12-screen-2	0.186	-0.00352	-0.00534	1.37	1.15	0.175	0.162	1736	9969	Heme A:farnesyltransferase	1.07046
YMR262W		5	1	11	4.02	1.22	4.3	1.22	0	COS12-screen-2	0.201	0.122	0.0491	3.14	2.89	0.275	0.167	9181	102	Protein of unknown function	1.06965
YJL183W	MNN11	21	3	8	3.46	0.757	3.7	0.683	-0.000593	COS12-screen-3	0.167	-0.0393	-0.00894	1.52	1.44	0.168	0.162	5262	2684	Subunit of a Golgi mannosyltransferase complex	1.06936
YMR295C		5	4	1	4.33	1	4.63	0.884	0	COS12-screen-2	0.217	-0.0355	-0.027	0.794	1.08	0.169	0.144	4885	7860	Protein of unknown function that associates with ribosomes	1.06928
YDR158W	HOM2	23	3	11	3.34	0.791	3.57	0.777	0.00015	COS12-screen-3	0.151	0.0279	0.0311	1.62	1.7	0.214	0.179	1654	6688	Aspartic beta semi-aldehyde dehydrogenase	1.06886
YOR263C		20	8	4	3.79	1.08	4.05	0.989	0	COS12-screen-3	0.187	0.00965	-0.0555	0.685	2.81	0.2	0.0997	109	1875	Dubious open reading frame	1.0686
YLR203C	MSS51	17	4	1	3.36	0.736	3.59	0.675	0	COS12-screen-2	0.157	-0.0304	-0.0104	1.77	2.16	0.18	0.155	208	394	Specific translational activator for the mitochondrial COX1 mRNA	1.06845
YOR091W	TMA46	7	1	4	3.66	0.847	3.91	0.823	-0.000456	COS12-screen-2	0.175	0.0286	0.00991	2.31	2.06	0.197	0.166	8763	2638	Protein of unknown function that associates with translating ribosomes	1.06831
YPL101W	ELP4	9	8	12	3.81	0.654	4.07	0.657	0.000866	COS12-screen-2	0.189	0.017	0.0509	1.3	1.26	0.174	0.219	3243	5570	Subunit of hexameric RecA-like ATPase Elp456 Elongator subcomplex	1.06824
YOR037W	CYC2	6	5	6	3.67	0.673	3.92	0.607	0.000168	COS12-screen-2	0.178	-0.0481	0.0556	1.05	1.33	0.181	0.221	489	11899	Mitochondrial peripheral inner membrane protein	1.06812
YER019W	ISC1	13	2	4	3.38	0.73	3.61	0.715	0.000603	COS12-screen-2	0.153	0.0146	0.0216	1.44	1.41	0.197	0.179	5886	1618	Inositol phosphosphingolipid phospholipase C	1.06805
YLR204W	QRI5	17	4	2	3.56	0.763	3.8	0.768	-0.00261	COS12-screen-2	0.17	0.0413	0.05	1.48	1.66	0.202	0.204	8711	539	Mitochondrial inner membrane protein	1.06742
YPL184C	MRN1	9	3	9	3.86	0.645	4.12	0.596	-0.000761	COS12-screen-2	0.185	-0.0373	0.0162	1.44	1.3	0.154	0.194	643	11344	RNA-binding protein that may be involved in translational regulation	1.06736
YOR038C	HIR2	6	5	7	3.44	0.722	3.67	0.65	-0.00201	COS12-screen-2	0.162	-0.0438	0.0132	1.52	1.23	0.17	0.184	1238	9687	Subunit of HIR nucleosome assembly complex	1.06686
YDR225W	HTA1	23	7	8	3.46	0.674	3.69	0.681	0	COS12-screen-3	0.152	0.0257	0.0281	1.33	1.44	0.192	0.187	998	5242	Histone H2A	1.06647
YPL173W	MRPL40	9	4	6	3.77	0.712	4.02	0.675	-0.00198	COS12-screen-2	0.17	-0.0116	0.0387	1.3	1.3	0.183	0.203	7559	1510	Mitochondrial ribosomal protein of the large subunit	1.06631
YHR137W	ARO9	15	6	7	3.5	0.698	3.73	0.643	-0.00146	COS12-screen-2	0.153	-0.0317	0.00831	1.3	1.3	0.194	0.167	10252	1104	Aromatic aminotransferase II	1.06571
YDR150W	NUM1	23	3	3	3.35	0.734	3.57	0.712	-0.00131	COS12-screen-3	0.144	0.00841	0.00578	1.52	1.55	0.196	0.163	2505	3421	Protein required for nuclear migration	1.06567
YMR167W	MLH1	4	3	7	3.51	0.698	3.74	0.696	-0.0012	COS12-screen-2	0.154	0.0212	0.031	1.66	1.62	0.197	0.188	1564	12617	Protein required for mismatch repair in mitosis and meiosis	1.06553
YOR243C	PUS7	20	7	5	3.82	0.928	4.07	0.998	0	COS12-screen-3	0.168	0.14	0.0393	2.27	2.78	0.245	0.172	180	2795	Pseudouridine synthase	1.06545
YOR030W	DFG16	6	4	11	3.67	0.853	3.91	0.821	-0.000289	COS12-screen-2	0.156	0.0225	-0.0209	2.06	1.91	0.194	0.138	6404	5559	Probable multiple transmembrane protein	1.0654
YJL199C	MBB1	21	2	6	3.39	0.758	3.61	0.756	4.4e-05	COS12-screen-3	0.142	0.0332	0.00917	1.55	1.77	0.204	0.163	2723	7296	Dubious open reading frame	1.0649
YAR014C	BUD14	1	5	6	3.55	0.636	3.78	0.664	-0.00116	COS12-screen-1	0.156	0.0386	0.0489	1.37	1.37	0.19	0.209	1478	10476	Protein involved in bud-site selection	1.06479
YMR176W	ECM5	4	4	2	3.55	0.73	3.78	0.71	0.000538	COS12-screen-2	0.152	0.0102	0.00768	1.77	1.62	0.199	0.164	1237	13013	Subunit of the Snt2C complex	1.06479
YDR149C		23	3	2	3.4	0.738	3.62	0.749	-0.000349	COS12-screen-3	0.14	0.0424	0.0443	1.41	1.66	0.213	0.193	2864	1935	Dubious open reading frame	1.06471
YOR062C		6	7	2	3.57	0.905	3.8	0.893	-0.000168	COS12-screen-2	0.161	0.0527	-0.0147	2.27	2.38	0.201	0.14	5960	5201	Protein of unknown function	1.06443
YHR189W	PTH1	15	8	12	3.26	0.677	3.47	0.608	0.000258	COS12-screen-2	0.132	-0.0495	-0.0254	1.41	1.19	0.17	0.145	887	7223	One of two mitochondrially-localized peptidyl-tRNA hydrolases	1.06442
YDR181C	SAS4	23	5	1	3.73	0.562	3.97	0.548	7.91e-05	COS12-screen-3	0.163	-0.0188	0.04	1.33	1.01	0.154	0.218	447	12648	Subunit of the SAS complex (Sas2p, Sas4p, Sas5p)	1.06434
YLL039C	UBI4	1	8	12	3.58	0.708	3.81	0.698	-0.000829	COS12-screen-1	0.152	0.0157	0.0195	1.66	1.59	0.188	0.181	5071	9752	Ubiquitin	1.06425
YLL047W		2	1	8	3.58	0.715	3.81	0.72	0.000539	COS12-screen-2	0.155	0.0317	0.0195	1.52	1.77	0.197	0.176	1717	12488	Dubious open reading frame	1.06425
YLR312C		23	2	3	3.59	0.635	3.82	0.586	-0.00356	COS12-screen-3	0.152	-0.0385	0.00566	0.938	1.19	0.184	0.169	275	13158	Putative protein of unknown function	1.06407
YMR177W	MMT1	4	4	3	3.64	0.732	3.87	0.667	-0.00253	COS12-screen-2	0.153	-0.0355	-0.0227	1.7	1.26	0.165	0.15	979	13169	Putative metal transporter involved in mitochondrial iron accumulation	1.06319
YJL149W	DAS1	21	5	11	3.35	0.81	3.56	0.801	-0.000271	COS12-screen-3	0.133	0.0368	0.0134	1.91	2.16	0.216	0.161	2381	6703	Putative SCF ubiquitin ligase F-box protein	1.06269
YDR393W	SHE9	12	2	1	3.51	0.669	3.73	0.676	-0.000467	COS12-screen-2	0.144	0.0251	0.0666	1.3	1.26	0.21	0.217	2987	7780	Protein required for normal mitochondrial morphology	1.06268
YMR166C		4	3	6	3.67	0.649	3.9	0.621	-0.000628	COS12-screen-2	0.151	-0.0147	0.0236	1.26	1.3	0.18	0.189	775	12070	Predicted transporter of the mitochondrial inner membrane	1.06267
YLR202C		17	3	12	3.67	0.724	3.9	0.691	-0.000657	COS12-screen-2	0.153	-0.00435	0.0273	1.55	1.12	0.184	0.191	8492	1233	Dubious open reading frame	1.06267
YOR025W	HST3	6	4	6	3.54	0.762	3.76	0.695	-0.000696	COS12-screen-2	0.149	-0.0303	-0.0212	1.7	1.33	0.178	0.145	3431	6390	Member of the Sir2 family of NAD(+)-dependent protein deacetylases	1.06215
YOR144C	ELG1	20	1	6	3.71	0.685	3.94	0.644	0.000872	COS12-screen-3	0.15	-0.02	0.0407	0.866	1.3	0.198	0.197	1287	9069	Subunit of an alternative replication factor C complex	1.06199
YGR069W		19	3	11	3.73	0.667	3.96	0.597	-0.00234	COS12-screen-3	0.152	-0.053	0.0484	1.26	1.23	0.175	0.216	294	11304	Dubious open reading frame	1.06166
YLL024C	SSA2	1	8	4	3.57	0.64	3.79	0.534	-0.00116	COS12-screen-1	0.139	-0.0947	-0.0109	1.37	1.12	0.149	0.17	665	11749	ATP-binding protein	1.06162
YOR029W		6	4	10	3.57	0.638	3.79	0.626	0.000517	COS12-screen-2	0.146	-0.00118	0.0245	1.23	1.15	0.179	0.19	993	9666	Dubious open reading frame	1.06162
YDR204W	COQ4	23	6	4	3.57	0.773	3.79	0.779	-0.000299	COS12-screen-3	0.143	0.0438	0.0232	1.98	1.62	0.214	0.171	2084	5526	Protein with a role in ubiquinone (Coenzyme Q) biosynthesis	1.06162
YDR409W	SIZ1	12	2	11	3.76	0.52	3.99	0.541	0.000154	COS12-screen-2	0.162	0.00822	0.0566	1.08	1.12	0.166	0.229	679	12967	SUMO/Smt3 ligase	1.06117
YKL039W	PTM1	17	7	7	3.6	0.717	3.82	0.702	0.000414	COS12-screen-2	0.148	0.0124	-0.0102	1.52	1.12	0.175	0.157	9887	616	Protein of unknown function	1.06111
YPL234C	VMA11	8	8	4	4.26	0.715	4.52	0.643	0.00314	COS12-screen-2	0.184	-0.0454	-0.00835	1.48	1.15	0.153	0.171	474	11795	Vacuolar ATPase V0 domain subunit c'	1.06103
YAR003W	SWD1	1	5	5	3.61	0.653	3.83	0.627	-0.000807	COS12-screen-1	0.14	-0.0117	0.0052	1.15	1.23	0.184	0.168	1385	12976	Subunit of the COMPASS (Set1C) complex	1.06094
YOR022C		6	4	3	3.78	0.649	4.01	0.602	0.000909	COS12-screen-2	0.151	-0.0338	0.0287	1.48	1.15	0.174	0.197	554	12100	Putative carboxylic ester hydrolase	1.06085
YEL003W	GIM4	12	4	8	3.48	0.675	3.69	0.634	-0.000537	COS12-screen-2	0.132	-0.0225	0.00315	1.41	1.08	0.191	0.163	4627	5125	Subunit of the heterohexameric cochaperone prefoldin complex	1.06034
YOR183W	FYV12	20	3	4	3.66	0.613	3.88	0.605	0.000344	COS12-screen-3	0.142	-0.00269	0.032	0.974	1.3	0.18	0.197	911	5814	Protein of unknown function	1.06011
YML089C		3	1	9	3.52	0.74	3.73	0.742	-0.00034	COS12-screen-2	0.137	0.0337	0.0329	1.62	1.62	0.206	0.185	2783	10572	Dubious open reading frame	1.05966
YAL051W	OAF1	1	2	2	3.53	0.69	3.74	0.673	-0.00126	COS12-screen-1	0.132	0.00454	0.0182	1.33	1.44	0.199	0.174	3193	12074	Oleate-activated transcription factor	1.05949
YML062C	MFT1	3	2	9	3.7	0.652	3.92	0.622	0.000392	COS12-screen-2	0.138	-0.0158	0.0133	0.902	1.3	0.18	0.179	1223	10745	Subunit of the THO complex	1.05946
YAR035W	YAT1	1	6	4	3.55	0.68	3.76	0.673	-0.000445	COS12-screen-1	0.135	0.0125	0.0217	1.08	1.48	0.196	0.179	2089	12315	Outer mitochondrial carnitine acetyltransferase	1.05915
YMR178W		4	4	4	3.55	0.754	3.76	0.691	-0.000465	COS12-screen-2	0.13	-0.0279	-0.0189	1.44	1.66	0.184	0.144	994	12951	Protein of unknown function	1.05915
YOR028C	CIN5	6	4	9	3.55	0.703	3.76	0.654	-0.000744	COS12-screen-2	0.133	-0.0252	0.0322	1.15	1.41	0.192	0.191	1208	8773	Basic leucine zipper (bZIP) transcription factor of the yAP-1 family	1.05915
YMR017W	SPO20	3	7	7	3.72	0.918	3.94	0.896	0	COS12-screen-2	0.141	0.045	-0.0135	2.45	2.02	0.216	0.133	11075	3604	Meiosis-specific subunit of the t-SNARE complex	1.05914
YGR184C	UBR1	14	3	2	3.56	0.608	3.77	0.602	0.00054	COS12-screen-2	0.134	-0.00124	0.0299	1.08	1.23	0.191	0.19	773	11123	E3 ubiquitin ligase (N-recognin)	1.05899
YEL033W	MTC7	12	6	7	3.91	0.575	4.14	0.497	0.000523	COS12-screen-2	0.148	-0.0803	0.0265	0.938	0.938	0.164	0.2	404	13387	Protein of unknown function	1.05882
YLR120C	YPS1	3	1	2	3.59	0.717	3.8	0.691	-4.43e-05	COS12-screen-2	0.132	0.000899	0.00347	1.73	1.23	0.193	0.162	4151	10172	Aspartic protease	1.0585
YOR199W		20	4	7	3.25	0.708	3.44	0.791	0.000104	COS12-screen-3	0.112	0.109	0.077	1.55	1.66	0.253	0.206	2094	9573	Dubious open reading frame	1.05846
YPL106C	SSE1	9	8	8	3.77	0.695	3.99	0.757	0.000906	COS12-screen-2	0.142	0.0844	0.0254	1.52	1.48	0.185	0.188	9864	260	ATPase component of heat shock protein Hsp90 chaperone complex	1.05836
YOR251C	TUM1	20	7	10	3.43	0.681	3.63	0.652	-0.00113	COS12-screen-3	0.128	-0.00964	0.00568	1.3	1.3	0.196	0.163	1170	8364	Rhodanese domain sulfur transferase	1.05831
YML081W	TDA9	3	2	4	3.61	0.717	3.82	0.727	0.000625	COS12-screen-2	0.14	0.0371	0.0348	1.52	1.77	0.207	0.186	2985	10422	Transcription factor that regulates acetate production	1.05817
YLR168C	UPS2	17	1	8	3.45	0.663	3.65	0.647	3.39e-05	COS12-screen-2	0.121	-0.000136	0.0258	1.12	1.3	0.197	0.183	2769	7592	Mitochondrial intermembrane space protein	1.05797
YLR108C		2	8	6	3.49	0.734	3.69	0.709	-0.000857	COS12-screen-2	0.124	0.00497	0.00435	1.73	1.66	0.204	0.158	2132	12382	Protein of unknown function	1.05731
YOR347C	PYK2	7	5	3	3.68	0.977	3.89	0.942	0	COS12-screen-2	0.134	0.0443	-0.0161	2.53	2.53	0.23	0.124	11091	113	Pyruvate kinase	1.05707
YOL044W	PEX15	8	2	9	3.52	0.631	3.72	0.626	0.000403	COS12-screen-2	0.118	0.00405	0.0336	1.48	1.23	0.184	0.197	862	9932	Tail-anchored type II integral peroxisomal membrane protein	1.05682
YLR326W		21	7	6	3.52	0.801	3.72	0.79	-0.00121	COS12-screen-3	0.133	0.0324	0.0124	1.91	1.84	0.216	0.16	1657	6766	Putative protein of unknown function	1.05682
YMR030W	RSF1	3	8	8	3.7	0.644	3.91	0.625	0.000448	COS12-screen-2	0.137	-0.00669	0.0127	1.33	1.05	0.174	0.181	915	11173	Protein required for respiratory growth	1.05676
YNL254C	RTC4	6	2	3	3.53	0.785	3.73	0.765	0.000496	COS12-screen-2	0.13	0.0209	-0.00201	1.88	1.8	0.195	0.156	3911	8061	Protein of unknown function	1.05666
YMR162C	DNF3	4	3	3	3.36	0.806	3.55	0.754	-0.00103	COS12-screen-2	0.116	-0.00761	-0.0361	1.84	1.84	0.188	0.125	1810	12715	Trans-golgi network aminophospholipid translocase (flippase)	1.05655
YMR198W	CIK1	4	5	10	3.73	0.826	3.94	0.805	-0.000119	COS12-screen-2	0.139	0.0282	-0.0047	2.24	1.98	0.201	0.15	8404	3756	Kinesin-associated protein	1.0563
YDR377W	ATP17	11	8	10	3.56	0.682	3.76	0.635	0.000861	COS12-screen-2	0.124	-0.027	0.00418	1.26	1.23	0.177	0.171	3202	7679	Subunit f of the F0 sector of mitochondrial F1F0 ATP synthase	1.05618
YLR109W	AHP1	2	8	7	3.57	0.721	3.77	0.691	-0.000581	COS12-screen-2	0.125	-0.00219	0.00495	1.73	1.55	0.189	0.166	2980	11735	Thiol-specific peroxiredoxin	1.05602
YOR384W	FRE5	7	7	6	3.57	0.86	3.77	0.838	-0.000298	COS12-screen-2	0.121	0.0338	-0.0139	2.2	2.09	0.209	0.137	10082	1125	Putative ferric reductase with similarity to Fre2p	1.05602
YMR189W	GCV2	4	5	1	3.77	0.691	3.98	0.665	-0.000356	COS12-screen-2	0.128	-0.00368	0.0238	1.37	1.44	0.199	0.18	922	12358	P subunit of the mitochondrial glycine decarboxylase complex	1.0557
YMR191W	SPG5	4	5	3	3.78	0.6	3.99	0.615	0.00192	COS12-screen-2	0.131	0.0186	0.0337	1.48	1.23	0.201	0.188	237	11961	Protein required for proteasome assembly during quiescence	1.05556
YDR206W	EBS1	23	6	5	3.78	0.648	3.99	0.603	0.00027	COS12-screen-3	0.13	-0.0318	0.0274	1.33	1.33	0.186	0.19	757	11111	Protein involved in translation inhibition and nonsense-mediated decay	1.05556
YPL269W	KAR9	8	6	3	4.32	0.708	4.56	0.645	0.00084	COS12-screen-2	0.161	-0.0383	-0.00775	1.37	1.23	0.16	0.168	355	11500	Karyogamy protein	1.05556
YNL259C	ATX1	6	1	12	3.61	0.698	3.81	0.654	-0.00145	COS12-screen-2	0.127	-0.0208	0.00884	1.3	1.48	0.19	0.169	1151	10330	Cytosolic copper metallochaperone	1.0554
YML008C	ERG6	3	5	11	3.8	0.943	4.01	0.842	0	COS12-screen-2	0.126	-0.029	-0.0291	2.63	1.88	0.177	0.138	13610	232	Delta(24)-sterol C-methyltransferase	1.05526
YMR201C	RAD14	4	5	12	3.8	0.885	4.01	0.87	-0.000121	COS12-screen-2	0.131	0.0461	-0.0128	2.24	2.06	0.205	0.14	8272	5880	Protein that recognizes and binds damaged DNA during NER	1.05526
YOR070C	GYP1	6	7	9	3.44	0.692	3.63	0.698	0.00298	COS12-screen-2	0.121	0.0278	0.00785	1.33	1.3	0.203	0.162	1514	6768	Cis-golgi GTPase-activating protein (GAP) for yeast Rabs	1.05523
YHR105W	YPT35	15	4	6	3.46	0.657	3.65	0.635	0.00058	COS12-screen-2	0.114	-0.00694	0.0217	1.15	1.41	0.196	0.179	4249	6259	Endosomal protein of unknown function	1.05491
YMR205C	PFK2	4	6	3	3.65	0.749	3.85	0.711	0.000332	COS12-screen-2	0.132	-0.00449	-0.0117	1.41	1.62	0.195	0.146	1365	12207	Beta subunit of heterooctameric phosphofructokinase	1.05479
YKL055C	OAR1	17	8	8	3.65	0.701	3.85	0.668	-0.000187	COS12-screen-2	0.13	-0.00937	0.00766	1.52	1.41	0.187	0.169	4660	2930	Mitochondrial 3-oxoacyl-[acyl-carrier-protein] reductase	1.05479
YMR221C		4	6	11	3.66	0.73	3.86	0.698	-0.000951	COS12-screen-2	0.126	-0.00248	-0.0163	1.66	1.48	0.184	0.147	1250	12335	Putative protein of unknown function	1.05464
YDR350C	ATP22	11	7	4	3.48	0.691	3.67	0.666	-0.00218	COS12-screen-2	0.116	-0.00331	0.00986	1.3	1.37	0.196	0.167	7048	2116	Specific translational activator for the mitochondrial ATP6 mRNA	1.0546
YLR281C		22	8	3	3.67	0.546	3.87	0.569	0	COS12-screen-3	0.124	0.0156	0.129	0.794	1.26	0.207	0.281	145	7815	Putative protein of unknown function	1.0545
YLR330W	CHS5	21	7	10	3.87	0.621	4.08	0.574	0	COS12-screen-3	0.14	-0.0399	0.0354	0.938	1.15	0.192	0.195	554	4914	Component of the exomer complex	1.05426
YML035C	AMD1	3	4	2	3.7	0.967	3.9	0.945	-0.00014	COS12-screen-2	0.117	0.0555	-0.0194	2.56	2.24	0.217	0.127	7153	3317	AMP deaminase	1.05405
YOR152C		20	1	7	3.7	0.67	3.9	0.662	0.00112	COS12-screen-3	0.122	0.00948	0.00564	1.37	1.41	0.19	0.166	1317	10706	Putative protein of unknown function	1.05405
YNL273W	TOF1	6	1	3	3.71	0.696	3.91	0.662	-0.00323	COS12-screen-2	0.121	-0.011	-0.00181	1.19	1.3	0.183	0.162	1418	7465	Subunit of a replication-pausing checkpoint complex	1.05391
YML088W	UFO1	3	1	10	3.72	0.829	3.92	0.852	-0.000126	COS12-screen-2	0.123	0.0732	0.0377	2.2	2.09	0.228	0.179	7907	6285	F-box receptor protein	1.05376
YHR142W	CHS7	15	6	11	3.54	0.68	3.73	0.674	-0.0016	COS12-screen-2	0.116	0.0142	0.0254	1.33	1.33	0.2	0.181	5484	3881	Protein of unknown function	1.05367
YMR251W	GTO3	4	8	11	3.74	0.654	3.94	0.621	-0.0019	COS12-screen-2	0.123	-0.0191	0.0556	0.974	1.37	0.191	0.216	402	11979	Omega class glutathione transferase	1.05348
YMR195W	ICY1	4	5	8	3.74	0.673	3.94	0.628	-0.00866	COS12-screen-2	0.121	-0.0268	0.0117	1.12	1.3	0.179	0.178	505	11324	Protein of unknown function	1.05348
YCL033C	MXR2	16	3	10	3.76	0.557	3.96	0.517	0.00023	COS12-screen-2	0.121	-0.0453	0.0492	0.83	1.08	0.176	0.217	440	13040	Methionine-R-sulfoxide reductase	1.05319
YLR315W	NKP2	23	2	6	3.58	0.593	3.77	0.58	0.000148	COS12-screen-3	0.108	-0.0116	0.032	0.758	1.15	0.219	0.178	280	6749	Central kinetochore protein and subunit of the Ctf19 complex	1.05307
YAL053W	FLC2	1	2	1	3.77	0.659	3.97	0.624	-0.000691	COS12-screen-1	0.123	-0.0193	0.023	1.48	1.23	0.191	0.183	1943	11691	Putative FAD transporter	1.05305
YLR056W	ERG3	2	5	2	3.77	0.907	3.97	0.768	0	COS12-screen-2	0.121	-0.0737	-0.0745	2.56	1.84	0.164	0.0987	8894	3223	C-5 sterol desaturase	1.05305
YAL004W		1	5	1	3.78	0.633	3.98	0.594	0.00132	COS12-screen-1	0.13	-0.029	0.044	1.55	1.3	0.192	0.203	774	12094	Dubious open reading frame	1.05291
YLR292C	SEC72	23	1	1	3.6	0.635	3.79	0.594	-0.000713	COS12-screen-3	0.121	-0.0313	-0.00203	1.37	1.3	0.184	0.161	815	9730	Non-essential subunit of Sec63 complex	1.05278
YKL031W		17	7	2	3.43	0.652	3.61	0.655	-0.00225	COS12-screen-2	0.099	0.0172	0.0476	1.44	1.33	0.21	0.198	2388	7886	Dubious open reading frame	1.05248
YOR076C	SKI7	6	8	1	3.44	0.709	3.62	0.699	3.65e-05	COS12-screen-2	0.111	0.0151	0.015	1.3	1.37	0.207	0.167	2522	7233	Coupling protein for the Ski complex and cytoplasmic exosome	1.05233
YOR047C	STD1	6	6	3	3.64	0.672	3.83	0.627	0.000204	COS12-screen-2	0.108	-0.027	0.0178	1.23	1.23	0.197	0.175	549	9814	Protein involved in control of glucose-regulated gene expression	1.0522
YHR048W	YHK8	15	1	11	3.45	0.616	3.63	0.601	-9.87e-06	COS12-screen-2	0.11	-0.00909	0.0221	1.15	1.3	0.205	0.175	2187	8945	Presumed antiporter of the major facilitator superfamily	1.05217
YDR229W	IVY1	23	7	11	3.46	0.698	3.64	0.691	0	COS12-screen-3	0.104	0.0163	0.00776	1.48	1.59	0.201	0.162	1417	8945	Phospholipid-binding protein that interacts with both Ypt7p and Vps33p	1.05202
YMR254C		5	1	3	4.23	1.2	4.45	1.11	0	COS12-screen-2	0.134	0.0391	-0.0242	2.89	0.974	0.213	0.124	11630	1639	Dubious open reading frame	1.05201
YHR112C		15	4	12	3.68	0.69	3.87	0.632	-0.00078	COS12-screen-2	0.109	-0.0367	-0.0127	1.41	0.974	0.183	0.151	9433	886	Protein of unknown function	1.05163
YLR309C	IMH1	23	2	1	3.68	0.616	3.87	0.576	0.000256	COS12-screen-3	0.106	-0.0327	0.0111	1.41	1.19	0.191	0.171	295	11733	Protein involved in vesicular transport	1.05163
YLL042C	ATG10	2	1	4	3.69	0.721	3.88	0.693	8.27e-05	COS12-screen-2	0.109	0.000566	-0.0121	1.55	1.37	0.201	0.143	3107	11448	Conserved E2-like conjugating enzyme	1.05149
YCL014W	BUD3	16	2	11	3.7	0.575	3.89	0.545	0.000368	COS12-screen-2	0.115	-0.0317	0.0463	0.866	1.08	0.182	0.211	519	10870	Protein involved in bud-site selection	1.05135
YKL113C	RAD27	18	4	5	3.7	0.687	3.89	0.614	-0.000604	COS12-screen-3	0.114	-0.0517	-0.0296	1.41	1.15	0.174	0.139	1850	6421	5' to 3' exonuclease, 5' flap endonuclease	1.05135
YLR094C	GIS3	2	7	8	3.51	0.714	3.69	0.686	-0.00221	COS12-screen-2	0.108	-0.00144	0.0108	1.77	1.59	0.216	0.158	1807	10854	Protein of unknown function	1.05128
YOR052C	TMC1	6	6	7	3.52	0.667	3.7	0.633	0	COS12-screen-2	0.106	-0.0169	0.00309	1.05	1.37	0.209	0.154	720	9290	AN1-type zinc finger protein of unknown function	1.05114
YML030W	RCF1	3	4	7	3.72	0.644	3.91	0.611	0.00036	COS12-screen-2	0.111	-0.02	0.0177	1.48	1.3	0.198	0.174	1114	11925	Cytochrome c oxidase subunit	1.05108
YPL144W	POC4	9	6	4	3.72	0.684	3.91	0.656	0.00139	COS12-screen-2	0.108	-0.00827	0.0225	1.41	1.08	0.206	0.175	4495	4634	Component of a heterodimeric Poc4p-Irc25p chaperone	1.05108
YOR165W	SEY1	20	2	4	3.72	0.64	3.91	0.614	0.000541	COS12-screen-3	0.117	-0.0153	0.0137	1.37	1.3	0.187	0.176	815	11092	Dynamin-like GTPase that mediates homotypic ER fusion	1.05108
YLR393W	ATP10	22	3	6	3.53	0.618	3.71	0.529	7.1e-05	COS12-screen-3	0.101	-0.0821	0.00897	1.12	1.05	0.158	0.185	223	14089	Assembly factor for the F0 sector of mitochondrial F1F0 ATP synthase	1.05099
YGL195W	GCN1	23	8	9	3.54	0.758	3.72	0.712	-0.000606	COS12-screen-3	0.105	-0.0108	-0.00542	1.66	1.73	0.205	0.147	1651	6065	Positive regulator of the Gcn2p kinase activity	1.05085
YOR283W		20	8	9	3.35	0.718	3.52	0.838	0.00595	COS12-screen-3	0.0923	0.147	0.0246	1.15	1.52	0.238	0.161	310	6548	Phosphatase with a broad substrate specificity	1.05075
YKL008C	LAC1	17	6	1	3.55	0.744	3.73	0.7	0.000302	COS12-screen-2	0.102	-0.0111	-0.0104	1.48	1.37	0.202	0.144	5297	3010	Ceramide synthase component	1.0507
YDR369C	XRS2	11	8	4	3.57	0.663	3.75	0.638	0.000772	COS12-screen-2	0.106	-0.0089	0.0255	1.23	1.26	0.204	0.178	6071	1972	Protein required for DNA repair	1.05042
YER059W	PCL6	13	4	9	3.39	0.644	3.56	0.644	-0.000379	COS12-screen-2	0.0986	0.012	0.0293	1.37	1.41	0.208	0.18	2418	6698	Pho85p cyclin of the Pho80p subfamily	1.05015
YML034W	SRC1	3	4	3	3.79	0.895	3.98	0.858	-8.96e-05	COS12-screen-2	0.12	0.0259	-0.0142	2.49	1.7	0.209	0.137	11162	2585	Inner nuclear membrane protein	1.05013
YPL174C	NIP100	9	4	5	3.8	0.795	3.99	0.728	-0.00257	COS12-screen-2	0.107	-0.0242	-0.0263	1.26	1.23	0.186	0.136	3655	5412	Large subunit of the dynactin complex	1.05
YAL017W	PSK1	1	4	4	3.6	0.582	3.78	0.575	7.62e-05	COS12-screen-1	0.107	-0.00761	0.0271	1.41	1.15	0.194	0.185	620	13119	PAS domain-containing serine/threonine protein kinase	1.05
YLL057C	JLP1	2	2	3	3.6	0.711	3.78	0.692	0.000422	COS12-screen-2	0.103	0.00715	0.00724	1.23	1.41	0.214	0.155	2002	11964	Fe(II)-dependent sulfonate/alpha-ketoglutarate dioxygenase	1.05
YML083C		3	2	2	3.6	0.645	3.78	0.607	-0.0013	COS12-screen-2	0.0982	-0.025	0.0196	1.59	1.15	0.193	0.178	611	11780	Protein of unknown function	1.05
YNL047C	SLM2	5	1	12	4.01	1.18	4.21	1.14	0	COS12-screen-2	0.127	0.0792	-0.0226	3.1	2.49	0.228	0.118	12096	1030	Phosphoinositide PI4,5P(2) binding protein, forms a complex with Slm1p	1.04988
YOR088W		7	1	1	3.61	0.8	3.79	0.788	6.73e-05	COS12-screen-2	0.112	0.0323	-0.00545	1.91	1.88	0.213	0.143	6765	4555	Merged open reading frame	1.04986
YDR372C	VPS74	11	8	7	3.82	0.578	4.01	0.546	0.000754	COS12-screen-2	0.112	-0.033	-0.00279	1.01	1.08	0.171	0.167	1610	11641	Golgi phosphatidylinositol-4-kinase effector and PtdIns4P sensor	1.04974
YKL065C	YET1	18	1	3	3.82	0.651	4.01	0.575	8.62e-05	COS12-screen-3	0.114	-0.062	9.47e-05	0.794	1.12	0.177	0.167	423	11601	Endoplasmic reticulum transmembrane protein	1.04974
YLR013W	GAT3	2	3	2	3.62	0.685	3.8	0.647	0.000501	COS12-screen-2	0.103	-0.0177	0.00611	1.37	1.37	0.213	0.155	1277	11966	Protein containing GATA family zinc finger motifs	1.04972
YOR083W	WHI5	6	8	8	3.42	0.693	3.59	0.671	-0.00148	COS12-screen-2	0.105	0.000256	0.000731	1.3	1.41	0.194	0.159	1969	9078	Repressor of G1 transcription	1.04971
YJL164C	TPK1	21	4	10	3.43	0.82	3.6	0.772	0.000947	COS12-screen-3	0.0946	0.000334	-0.0354	1.8	1.7	0.208	0.116	2918	6740	cAMP-dependent protein kinase catalytic subunit	1.04956
YMR202W	ERG2	4	6	1	4.04	0.984	4.24	0.954	0	COS12-screen-2	0.122	0.0514	-0.00232	2.56	2.45	0.223	0.141	13026	1875	C-8 sterol isomerase	1.0495
YLR124W		3	1	7	3.64	0.588	3.82	0.614	-0.00201	COS12-screen-2	0.0951	0.0275	0.048	1.23	1.23	0.206	0.2	779	12589	Dubious open reading frame	1.04945
YLR374C		22	2	4	3.65	0.59	3.83	0.533	0.000287	COS12-screen-3	0.107	-0.0552	0.000232	1.05	1.12	0.172	0.169	538	10463	Dubious open reading frame	1.04932
YLR028C	ADE16	2	4	3	3.5	0.736	3.67	0.714	0.000238	COS12-screen-2	0.0933	0.00844	0.00537	1.52	1.59	0.213	0.154	1611	11639	Enzyme of 'de novo' purine biosynthesis	1.04857
YGR042W		19	2	3	3.5	0.702	3.67	0.715	-9.52e-05	COS12-screen-3	0.0904	0.0365	0.0289	1.55	1.52	0.217	0.176	2317	8586	Protein of unknown function	1.04857
YOR225W		20	6	1	3.92	0.943	4.11	0.957	0.000202	COS12-screen-3	0.113	0.0864	0.00466	2.38	2.45	0.223	0.148	299	4956	Dubious open reading frame	1.04847
YLR070C	XYL2	2	6	2	3.51	0.713	3.68	0.696	-0.000495	COS12-screen-2	0.0984	0.009	0.000871	1.55	1.62	0.212	0.15	1105	12193	Xylitol dehydrogenase	1.04843
YAL060W	BDH1	1	1	8	3.72	0.677	3.9	0.653	-0.0013	COS12-screen-1	0.105	-0.00495	0.0124	1.77	1.33	0.206	0.165	1873	12602	NAD-dependent (R,R)-butanediol dehydrogenase	1.04839
YOR307C	SLY41	7	3	1	3.72	0.902	3.9	0.893	-0.000294	COS12-screen-2	0.109	0.0558	-0.00833	2.53	2.2	0.231	0.131	10209	1386	Protein involved in ER-to-Golgi transport	1.04839
YOR079C	ATX2	6	8	4	3.74	0.66	3.92	0.611	0.000701	COS12-screen-2	0.103	-0.0335	-0.0156	1.19	1.15	0.195	0.142	369	11414	Golgi membrane protein involved in manganese homeostasis	1.04813
YLR072W		2	6	3	3.54	0.712	3.71	0.685	-0.000994	COS12-screen-2	0.1	-0.000223	0.00161	1.37	1.52	0.212	0.151	1540	11535	Protein of unknown function	1.04802
YLR084C	RAX2	2	6	12	3.54	0.713	3.71	0.694	-0.000517	COS12-screen-2	0.0923	0.00722	-0.0147	1.15	1.52	0.217	0.132	1913	11437	N-glycosylated protein	1.04802
YHR108W	GGA2	15	4	8	3.55	0.684	3.72	0.652	0.00106	COS12-screen-2	0.0858	-0.012	-0.0165	1.41	1.12	0.19	0.144	10026	1051	Protein that regulates Arf1p, Arf2p to facilitate Golgi trafficking	1.04789
YDR198C	RKM2	23	5	12	3.55	0.684	3.72	0.646	0.000204	COS12-screen-3	0.0974	-0.018	-0.00736	1.3	1.44	0.205	0.146	979	9784	Ribosomal protein lysine methyltransferase	1.04789
YLR017W	MEU1	2	3	6	3.76	0.659	3.94	0.615	-0.00101	COS12-screen-2	0.111	-0.0292	-0.00666	1.52	1.26	0.186	0.156	1090	12053	Methylthioadenosine phosphorylase (MTAP)	1.04787
YOR295W	UAF30	7	2	2	3.77	1.07	3.95	1.09	0	COS12-screen-2	0.101	0.117	-0.00854	2.85	2.38	0.248	0.122	10115	564	Subunit of UAF (upstream activation factor) complex	1.04775
YMR255W	GFD1	5	1	4	3.98	1.04	4.17	0.998	0	COS12-screen-2	0.112	0.0518	-0.00693	2.49	0.866	0.23	0.133	7152	6635	Coiled-coiled protein of unknown function	1.04774
YNL265C	IST1	6	1	10	3.57	0.681	3.74	0.653	-0.00221	COS12-screen-2	0.0887	-0.00855	0.0123	1.37	1.48	0.211	0.162	1357	9458	Protein with positive role in the multivesicular body sorting pathway	1.04762
YGR214W	RPS0A	14	4	9	3.37	0.667	3.53	0.596	-0.000581	COS12-screen-2	0.09	-0.0535	-0.0246	1.23	1.15	0.195	0.133	4141	4611	Ribosomal 40S subunit protein S0A	1.04748
YLR174W	IDP2	17	2	2	3.38	0.733	3.54	0.686	-0.00178	COS12-screen-2	0.0859	-0.0168	0.00646	1.59	1.62	0.231	0.146	9536	130	Cytosolic NADP-specific isocitrate dehydrogenase	1.04734
YJL196C	ELO1	21	2	10	3.38	0.789	3.54	0.807	0.000477	COS12-screen-3	0.0948	0.0596	0.0135	1.95	1.62	0.227	0.155	3003	6295	Elongase I, medium-chain acyl elongase	1.04734
YMR161W	HLJ1	4	3	2	3.6	0.729	3.77	0.709	0.000228	COS12-screen-2	0.0957	0.00889	0.00979	1.55	1.66	0.216	0.157	1384	12629	Co-chaperone for Hsp40p	1.04722
YPL104W	MSD1	9	8	10	3.82	0.706	4	0.725	0.000609	COS12-screen-2	0.0943	0.0444	0.0376	1.23	0.721	0.228	0.179	8970	246	Mitochondrial aspartyl-tRNA synthetase	1.04712
YMR204C	INP1	4	6	2	3.61	0.749	3.78	0.689	-0.00131	COS12-screen-2	0.0896	-0.0257	-0.0188	1.62	1.59	0.202	0.135	1118	12530	Peripheral membrane protein of peroxisomes	1.04709
YOR216C	RUD3	20	5	7	3.64	0.617	3.81	0.6	0.00012	COS12-screen-3	0.0915	-0.00995	0.0213	1.15	1.15	0.208	0.172	1380	8361	Golgi matrix protein	1.0467
YAL055W	PEX22	1	1	12	3.65	0.68	3.82	0.654	-0.000955	COS12-screen-1	0.0869	-0.00653	-0.00489	1.33	1.33	0.209	0.146	3110	11750	Putative peroxisomal membrane protein	1.04658
YML079W		3	2	6	3.66	0.766	3.83	0.751	0.000261	COS12-screen-2	0.0901	0.0213	-0.00493	1.8	1.66	0.215	0.143	6311	7665	Non-essential protein of unknown function	1.04645
YOR228C	MCP1	20	6	4	3.89	0.898	4.07	0.861	0	COS12-screen-3	0.103	0.0265	-0.0198	1.8	2.13	0.243	0.114	438	7573	Mitochondrial protein of unknown function involved in lipid homeostas	1.04627
YLR093C	NYV1	2	7	7	3.68	0.672	3.85	0.645	-0.000116	COS12-screen-2	0.0986	-0.00884	0.00875	1.62	1.3	0.206	0.161	1117	11551	v-SNARE component of the vacuolar SNARE complex	1.0462
YDR147W	EKI1	23	2	12	3.47	0.66	3.63	0.674	0.000125	COS12-screen-3	0.0829	0.0297	0.0135	1.37	1.48	0.211	0.163	1004	8018	Ethanolamine kinase	1.04611
YML050W	AIM32	3	3	10	3.69	0.789	3.86	0.779	-0.000129	COS12-screen-2	0.0939	0.0314	-0.00235	2.09	1.8	0.231	0.137	7765	5848	Putative protein of unknown function	1.04607
YML012W	ERV25	3	5	8	3.48	0.773	3.64	0.723	-0.00025	COS12-screen-2	0.0841	-0.0118	-0.02	1.59	1.77	0.21	0.13	4595	7448	Member of the p24 family involved in ER to Golgi transport	1.04598
YHR076W	PTC7	15	2	11	3.48	0.692	3.64	0.685	-0.000725	COS12-screen-2	0.0874	0.0148	0.0132	1.44	1.44	0.21	0.163	3810	6809	Type 2C serine/threonine protein phosphatase (PP2C)	1.04598
YAR015W	ADE1	1	5	7	3.7	0.554	3.87	0.586	0.000687	COS12-screen-1	0.0856	0.0265	0.0553	0.469	1.15	0.191	0.215	403	13097	N-succinyl-5-aminoimidazole-4-carboxamide ribotide synthetase	1.04595
YLR217W		17	4	12	3.49	0.643	3.65	0.637	0.000964	COS12-screen-2	0.0822	0.00596	0.0349	1.37	1.41	0.216	0.182	1673	8966	Dubious open reading frame	1.04585
YJL131C	AIM23	21	7	1	3.72	0.645	3.89	0.575	0.000226	COS12-screen-3	0.101	-0.0574	-0.0409	1.19	1.15	0.178	0.125	168	13262	Mitochondrial translation initiation factor 3 (IF3, mIF3)	1.0457
YML020W		3	4	12	3.74	0.949	3.91	0.969	-7.62e-05	COS12-screen-2	0.0923	0.0939	-0.00662	2.56	2.09	0.218	0.139	13125	509	Putative protein of unknown function	1.04545
YDR075W	PPH3	11	1	6	3.96	0.609	4.14	0.553	-0.0029	COS12-screen-2	0.0924	-0.0512	0.0111	1.26	1.01	0.201	0.166	623	12719	Catalytic subunit of protein phosphatase PP4 complex	1.04545
YLR107W	REX3	2	8	5	3.75	0.621	3.92	0.615	0.00108	COS12-screen-2	0.096	0.00102	0.0593	1.15	1.3	0.228	0.2	935	11101	RNA exonuclease	1.04533
YOR017W	PET127	6	3	11	3.53	0.713	3.69	0.7	-0.00202	COS12-screen-2	0.0792	0.0132	0.00799	1.59	1.62	0.223	0.152	2109	8654	Protein with a role in 5'-end processing of mitochondrial RNAs	1.04533
YDR108W	TRS85	11	3	9	3.53	0.633	3.69	0.638	-0.000532	COS12-screen-2	0.0791	0.0148	0.0185	1.26	1.23	0.222	0.162	3963	5609	Component of transport protein particle (TRAPP) complex III	1.04533
YGR160W		14	1	5	3.53	0.705	3.69	0.64	0.00442	COS12-screen-2	0.0844	-0.0396	-0.0624	1.44	0.794	0.175	0.105	9542	171	Dubious open reading frame	1.04533
YHR039C	MSC7	15	1	6	3.53	0.681	3.69	0.659	-0.00135	COS12-screen-2	0.0932	-0.0025	0.0126	1.23	1.44	0.213	0.161	3776	6002	Protein of unknown function	1.04533
YMR164C	MSS11	4	3	5	3.76	0.687	3.93	0.652	-0.000949	COS12-screen-2	0.0936	-0.0141	0.00756	1.33	1.3	0.195	0.165	942	11926	Transcription factor	1.04521
YMR234W	RNH1	4	7	10	3.77	0.655	3.94	0.634	0.00129	COS12-screen-2	0.0972	-0.00648	0.0488	1.12	1.3	0.208	0.2	564	11659	Ribonuclease H1	1.04509
YDR179W-A		23	4	12	3.56	0.674	3.72	0.645	0	COS12-screen-3	0.0852	-0.0108	-0.0147	1.26	1.44	0.203	0.139	1248	8233	Putative protein of unknown function	1.04494
YOR253W	NAT5	20	7	12	3.34	0.775	3.49	0.763	-0.00324	COS12-screen-3	0.0684	0.0264	-0.0341	1.44	1.44	0.22	0.111	316	6579	Subunit of protein N-terminal acetyltransferase NatA	1.04491
YMR214W	SCJ1	4	6	7	3.79	0.668	3.96	0.627	0.00131	COS12-screen-2	0.0923	-0.024	-0.00318	1.73	1.26	0.211	0.146	497	10718	One of several homologs of bacterial chaperone DnaJ	1.04485
YOL035C		8	2	2	3.57	0.638	3.73	0.624	0.000267	COS12-screen-2	0.0831	-0.00332	0.00648	0.974	1.3	0.207	0.158	523	11239	Dubious open reading frame	1.04482
YJL150W		21	5	10	3.57	0.676	3.73	0.676	0.000218	COS12-screen-3	0.0905	0.0188	0.0318	1.3	1.62	0.217	0.179	1800	9181	Dubious open reading frame	1.04482
YLR085C	ARP6	2	7	1	3.8	0.915	3.97	0.849	0	COS12-screen-2	0.0918	0.00142	-0.0265	2.53	2.16	0.201	0.128	6865	8189	Actin-related protein that binds nucleosomes	1.04474
YML051W	GAL80	3	3	9	3.81	0.974	3.98	0.945	-7.65e-05	COS12-screen-2	0.0983	0.0494	-0.0171	2.53	2.2	0.21	0.133	13080	691	Transcriptional regulator involved in the repression of GAL genes	1.04462
YLL054C		2	1	12	3.59	0.731	3.75	0.696	-0.000904	COS12-screen-2	0.0869	-0.00571	-0.0112	1.66	1.59	0.201	0.143	2246	11577	Putative protein of unknown function with similarity to Pip2p	1.04457
YLR180W	SAM1	17	2	8	3.37	0.683	3.52	0.706	-0.000116	COS12-screen-2	0.0772	0.0436	0.0344	1.52	1.37	0.226	0.177	8632	1359	S-adenosylmethionine synthetase	1.04451
YLR398C	SKI2	22	3	8	3.37	0.689	3.52	0.665	-0.000474	COS12-screen-3	0.0793	-0.00198	-0.00378	1.44	1.26	0.217	0.143	1678	8205	Ski complex component and putative RNA helicase	1.04451
YLR004C	THI73	2	2	11	3.61	0.722	3.77	0.706	-0.000307	COS12-screen-2	0.0791	0.0121	0.00309	1.73	1.73	0.225	0.146	4907	9913	Putative plasma membrane permease	1.04432
YLR228C	ECM22	22	5	1	3.61	0.604	3.77	0.577	0	COS12-screen-3	0.0818	-0.0229	0.0868	0.866	1.26	0.233	0.225	156	7026	Sterol regulatory element binding protein	1.04432
YOR019W		6	4	1	3.62	0.708	3.78	0.689	-8.53e-05	COS12-screen-2	0.0837	0.00626	0.0383	1.48	1.33	0.232	0.177	1070	9420	Protein of unknown function	1.0442
YOL065C	INP54	8	4	7	4.08	0.597	4.26	0.565	0.000167	COS12-screen-2	0.104	-0.0295	0.0232	1.62	1.08	0.185	0.186	244	11998	Phosphatidylinositol 4,5-bisphosphate 5-phosphatase	1.04412
YNL255C	GIS2	6	2	2	3.63	0.714	3.79	0.673	-0.00301	COS12-screen-2	0.083	-0.015	0.00275	1.59	1.26	0.2	0.158	1385	8349	Translational activator for mRNAs with internal ribosome entry sites	1.04408
YLR390W	ECM19	22	3	4	3.63	0.586	3.79	0.567	8.27e-05	COS12-screen-3	0.0751	-0.0179	-0.0169	1.3	1.15	0.192	0.142	246	12090	Putative protein of unknown function	1.04408
YLR402W		22	3	11	3.65	0.592	3.81	0.618	0	COS12-screen-3	0.0855	0.0273	0.0312	0.866	1.3	0.221	0.176	295	4641	Dubious open reading frame	1.04384
YOL036W		8	2	3	3.66	0.659	3.82	0.605	-0.00296	COS12-screen-2	0.0905	-0.0387	-0.0126	1.48	1.15	0.199	0.143	312	12293	Protein of unknown function	1.04372
YOL027C	MDM38	8	1	6	3.66	0.575	3.82	0.599	-0.00153	COS12-screen-2	0.0795	0.0224	0.058	1.05	1.15	0.202	0.212	463	12605	Mitochondrial protein	1.04372
[truncated: 1,445 more rows]

## Sheet: YFR057W
systname	commname	iLibPlate	iRow	iCol	gfp_mean_ref	gfp_std_ref	gfp_mean_mut	gfp_std_mut	pdfScore3	dataFolder	gfpDiffScore	gfpStdDiffScore	tailedScore	gfp_FWHM_ref	gfp_FWHM_mut	fracBelowmedianMut	fracAbovehiMut	nRef	nMut	annotation	Si_score
[truncated: 4,193 more rows]
